# Supplementary material for: Rutin alleviates colon lesions and regulates gut microbiota in diabetic mice
Source: Sci Rep. 2023 Mar 25;13:4897. doi: 10.1038/s41598-023-31647-z (PMC10039872; doi:10.1038/s41598-023-31647-z)
Supplement: Supplementary file 2 — Supplementary Tables. [file 41598_2023_31647_MOESM2_ESM.zip]

Archive with 18 entries (17 files):
- Supplementary Tables/
- Supplementary Tables/Supplementary Table 1.xlsx
- Supplementary Tables/Supplementary Table 10.xls
- Supplementary Tables/Supplementary Table 11.xls
- Supplementary Tables/Supplementary Table 12.xls
- Supplementary Tables/Supplementary Table 13.xls
- Supplementary Tables/Supplementary Table 14.xls
- Supplementary Tables/Supplementary Table 15.xls
- Supplementary Tables/Supplementary Table 16.xls
- Supplementary Tables/Supplementary Table 17.xls
- Supplementary Tables/Supplementary Table 2.xlsx
- Supplementary Tables/Supplementary Table 3.xlsx
- Supplementary Tables/Supplementary Table 4.xlsx
- Supplementary Tables/Supplementary Table 5.xlsx
- Supplementary Tables/Supplementary Table 6.xlsx
- Supplementary Tables/Supplementary Table 7.xlsx
- Supplementary Tables/Supplementary Table 8.xlsx
- Supplementary Tables/Supplementary Table 9.xlsx
