# Supplementary material for: Rutin alleviates colon lesions and regulates gut microbiota in diabetic mice
Source: Sci Rep. 2023 Mar 25;13:4897. doi: 10.1038/s41598-023-31647-z (PMC10039872; doi:10.1038/s41598-023-31647-z)
Supplement: Supplementary file 2 — Supplementary Tables. [file 41598_2023_31647_MOESM2_ESM.zip › Supplementary Tables/Supplementary Table 1.xlsx]

## Sheet: Sheet1
Figure 1: Effects of rutin on blood glucose and blood lipid in STZ-induced diabetic mice.
Measurement Indicators		ND						T1DM						T1DM-Rutin100						T1DM-Rutin200
Blood Glucose		4.9	5.8	4.6	5.9	4.8		23.4	21.6	17.3	21.1	14.4		12.3	11.6	12.2	10.6	10.6		8.2	7.5	7.4	7.8	7.4
Body weight		22.7	21.1	22.5	21.4	21.6		15.5	17.9	15.9	16.7	16.7		19.3	17.9	18.7	19.3	19.8		17.9	18.6	20.3	17.8	17.6
Serum TC		3.03015	3.23015	3.13949	1.84308	2.21795		3.74864	5.7323	3.84864	4.73266	4.74864		3.24882	2.24918	2.84272	2.24918	3.24918		2.43662	3.15511	3.06139	3.4	2.9
Serum TG		0.912422	0.912422	0.807143	0.540435	0.640435		1.9	1.40373	1.23528	1.07385	2.1		0.996646	0.919441	0.905404	0.77205	0.736957		0.756273	0.519379	0.903602	0.619379	0.603602
Serum LDL-C		0.628121	0.437678	0.848634	0.437678	0.608074		0.968913	0.888727	0.888727	0.948867	1.45		0.848634	0.80854	0.818564	0.818564	0.96		0.948703	0.878703	0.818564	0.7484	0.7784
Serum HDL-C		3.81294	4.31625	4.45351	2.16576	5.13984		1.47944	1.79973	2.57756	2.97756	1.7756		4.8	3.26388	4.29032	3.86388	3.69032		3	3.2	3.03511	5.19	5.18559
Serum TNF-a		15.9325	15.878	18.1045	19.3128	18.9648		30.229	58.3263	53.6195	50.8	57		19.0227	29.6128	19.1385	19.1966	19.1966		19.4876	15.9325	19.663	17.8774	15.987
Serum IL-6		16.8684	25.5257	12.9859	19.196	19.7		97.5	56.8	98.239	128.608	69.9372		41.9391	41.6768	27.7883	30.4	28.6		23.9	4.30527	30.5	60.2043	2.20252
Serum insulin		34.0561	32.7144	33.7882	37	38.9		25.9248	26.7467	28.9289	29.7	21		31.3673	30.8269	32.4454	30.5	33.7		30.5564	35.659	32.7144	33.9	30.4
