# Supplementary material for: Rutin alleviates colon lesions and regulates gut microbiota in diabetic mice
Source: Sci Rep. 2023 Mar 25;13:4897. doi: 10.1038/s41598-023-31647-z (PMC10039872; doi:10.1038/s41598-023-31647-z)
Supplement: Supplementary file 2 — Supplementary Tables. [file 41598_2023_31647_MOESM2_ESM.zip › Supplementary Tables/Supplementary Table 10.xls]

Supplementary table 10-The relative abundances of gut microbiota at the phylum level in T1DM mice.
Taxon	ND	T1DM	T1DM-Rutin100	T1DM-Rutin200
k__Bacteria;p__Bacteroidetes	0.620140445	0.418550117	0.53377818	0.594399695
k__Bacteria;p__Firmicutes	0.314109591	0.358295601	0.205991135	0.23773414
k__Bacteria;p__Proteobacteria	0.046001938	0.195553119	0.194375864	0.051751585
k__Bacteria;p__Verrucomicrobia	0.000186677	0.004604166	0.047628807	0.098841809
k__Bacteria;p__Actinobacteria	0.005064106	0.012039464	0.007907154	0.008093037
k__Bacteria;p__TM7	0.004587484	0.005447786	0.001744435	0.004389686
k__Bacteria;p__unclassified_Bacteria	0.002534039	0.001825461	0.002640484	0.001973214
k__Bacteria;p__Deferribacteres	0.002514179	0.001267814	0.003317287	0.000419427
k__Bacteria;p__Tenericutes	0.001068427	0.001425099	0.00180163	0.001186788
k__Bacteria;p__unidentified_Bacteria	0.000834088	0.000672037	0.0007054	0.000962776
k__Bacteria;p__Cyanobacteria	0.002379137	0.000305038	0.000104857	0.000133454
k__Bacteria;p__Spirochaetes	0.00057989	0	0	5.24E-05
k__Bacteria;p__Fusobacteria	0	1.43E-05	0	6.20E-05
k__Bacteria;p__[Thermi]	0	0	4.77E-06	0
