# Supplementary material for: Rutin alleviates colon lesions and regulates gut microbiota in diabetic mice
Source: Sci Rep. 2023 Mar 25;13:4897. doi: 10.1038/s41598-023-31647-z (PMC10039872; doi:10.1038/s41598-023-31647-z)
Supplement: Supplementary file 2 — Supplementary Tables. [file 41598_2023_31647_MOESM2_ESM.zip › Supplementary Tables/Supplementary Table 11.xls]

Supplementary table 11-LEfSe analysis of gut microbiota in T1DM mice.
Taxa	Abundace	Group	LDA_score	Pvalue
Bacteria.Tenericutes.Mollicutes.Anaeroplasmatales.Anaeroplasmataceae.Anaeroplasma	3.066854883			-
Bacteria.Proteobacteria.Betaproteobacteria.Burkholderiales.Comamonadaceae.Rubrivivax	1.88428773			-
Bacteria.Firmicutes.Bacilli.Lactobacillales.Streptococcaceae	2.531715594			-
Bacteria.Firmicutes.Clostridia.Clostridiales.Eubacteriaceae	2.617071543	T1DM	3.430181548	0.010812479
Bacteria.Bacteroidetes.Flavobacteriia.Flavobacteriales._Weeksellaceae_.Elizabethkingia	1.536508193			-
Bacteria.Proteobacteria.Betaproteobacteria.Rhodocyclales	1.41812986			-
Bacteria.Actinobacteria.Actinobacteria.Bifidobacteriales.Bifidobacteriaceae.Bifidobacterium	2.236582183			-
Bacteria.TM7.TM7_3	0.951567721			-
Bacteria.Spirochaetes.Spirochaetes.Spirochaetales.Spirochaetaceae.Treponema	2.695391189			-
Bacteria.Fusobacteria.Fusobacteriia.Fusobacteriales.Leptotrichiaceae.Leptotrichia	1.005954			-
Bacteria.Proteobacteria.Deltaproteobacteria.Desulfuromonadales.Geobacteraceae.Geobacter	1.481654707			-
Bacteria.Proteobacteria.Gammaproteobacteria.Xanthomonadales.Xanthomonadaceae	1.074232602			-
Bacteria.Firmicutes.Clostridia.Clostridiales.Lachnospiraceae.Anaerostipes	2.217759699			-
Bacteria.Actinobacteria.Actinobacteria.Actinomycetales.Micrococcaceae.Arthrobacter	1.177712491			-
Bacteria.Bacteroidetes.Flavobacteriia.Flavobacteriales.Cryomorphaceae	0.800664392			-
Bacteria.Firmicutes.Clostridia.Clostridiales.Ruminococcaceae.Gemmiger	1.524110913			-
Bacteria.Proteobacteria.Betaproteobacteria	2.457454353			-
Bacteria.Proteobacteria.Gammaproteobacteria.Enterobacteriales.Enterobacteriaceae.Proteus	2.464277267			-
Bacteria.Firmicutes.Clostridia.Clostridiales.Peptostreptococcaceae	3.859431332			-
Bacteria.Spirochaetes.Spirochaetes.Spirochaetales	2.695391189			-
Bacteria.Actinobacteria.Actinobacteria	2.365578129			-
Bacteria.Firmicutes.Erysipelotrichi.Erysipelotrichales.Erysipelotrichaceae.Allobaculum	3.640124016	ND	3.667322648	0.010639172
Bacteria.TM7.TM7_3.CW040	3.746184884			-
Bacteria.Proteobacteria.Betaproteobacteria.Burkholderiales.Oxalobacteraceae.Ralstonia	1.937924915			-
Bacteria.Fusobacteria.Fusobacteriia.Fusobacteriales	1.77587684			-
Bacteria.Proteobacteria.Gammaproteobacteria.Enterobacteriales.Enterobacteriaceae.Providencia	2.164596706			-
Bacteria.Proteobacteria.Gammaproteobacteria.Oceanospirillales	0.454167747			-
Bacteria.Actinobacteria.Actinobacteria.Actinomycetales.Pseudonocardiaceae	0.82844205			-
Bacteria.Actinobacteria.Actinobacteria.Actinomycetales.Cellulomonadaceae	1.235510267			-
Bacteria.Proteobacteria.Alphaproteobacteria.RF32	3.455003856			-
Bacteria.Bacteroidetes.Bacteroidia.Bacteroidales.Bacteroidaceae.Bacteroides	5.255936275	T1DM-Rutin100	4.919572518	0.011655857
Bacteria.Proteobacteria.Gammaproteobacteria.Enterobacteriales	5.118457136			-
Bacteria.Proteobacteria.Betaproteobacteria.Burkholderiales.Oxalobacteraceae.Herbaspirillum	1.799180727			-
Bacteria.Proteobacteria.Betaproteobacteria.Burkholderiales.Comamonadaceae.Polaromonas	1.978707196			-
Bacteria.Proteobacteria.Alphaproteobacteria.Rhodobacterales.Rhodobacteraceae.Nautella	1.7966659			-
Bacteria.Firmicutes.Bacilli.Bacillales.Bacillaceae.Bacillus	2.271881086			-
Bacteria.Bacteroidetes.Bacteroidia.Bacteroidales._Barnesiellaceae_	2.191064617			-
Bacteria.Tenericutes.Mollicutes.Anaeroplasmatales	3.066854883			-
Bacteria.Proteobacteria.Epsilonproteobacteria.Campylobacterales.Helicobacteraceae.Flexispira	4.025514031	T1DM	3.717649078	0.005725566
Bacteria.Proteobacteria.Alphaproteobacteria.Sphingomonadales	1.642777021			-
Bacteria.Firmicutes.Bacilli.Lactobacillales.Leuconostocaceae.Weissella	1.980037022			-
Bacteria.Proteobacteria.Betaproteobacteria.Burkholderiales.Comamonadaceae.Pelomonas	1.388669464			-
Bacteria.Proteobacteria.Gammaproteobacteria.Enterobacteriales.Enterobacteriaceae.Enterobacter	2.968967594			-
Bacteria.Bacteroidetes.Flavobacteriia.Flavobacteriales	1.998892963			-
Bacteria.Actinobacteria.Actinobacteria.Actinomycetales.Micromonosporaceae	0.855084038			-
Bacteria.Verrucomicrobia.Verrucomicrobiae.Verrucomicrobiales.Verrucomicrobiaceae	0.831635614			-
Bacteria.Bacteroidetes.Bacteroidia.Bacteroidales.Rikenellaceae.Rikenella	3.728446281			-
Bacteria.Proteobacteria.Alphaproteobacteria.Rhizobiales.Rhizobiaceae	0.821814744			-
Bacteria.Proteobacteria	2.24200439			-
Bacteria.Bacteroidetes.Bacteroidia.Bacteroidales.Marinilabiaceae.Ruminofilibacter	0.897154975			-
Bacteria.Firmicutes.Erysipelotrichi.Erysipelotrichales.Erysipelotrichaceae._Eubacterium_	3.281286008			-
Bacteria.Firmicutes.Clostridia.Clostridiales.Ruminococcaceae	4.034987747	ND	3.529651743	0.011325462
Bacteria.Bacteroidetes.Bacteroidia.Bacteroidales.Bacteroidaceae	5.255936275	T1DM-Rutin100	4.919572518	0.011655857
Bacteria.Firmicutes.Bacilli.Lactobacillales.Lactobacillaceae.Lactobacillus	5.011333517			-
Bacteria.Bacteroidetes.Flavobacteriia.Flavobacteriales.Flavobacteriaceae	1.129472046			-
Bacteria.Firmicutes.Bacilli.Lactobacillales.Enterococcaceae.Vagococcus	2.627280218			-
Bacteria.Firmicutes.Clostridia.Clostridiales.Clostridiaceae.SMB53	2.264408355			-
Bacteria.Firmicutes.Bacilli.Bacillales	2.066573161			-
Bacteria.Firmicutes.Clostridia.Clostridiales.Veillonellaceae.Phascolarctobacterium	3.676144497			-
Bacteria.Proteobacteria.Alphaproteobacteria.BD7_3	0.721064174			-
Bacteria.Proteobacteria.Alphaproteobacteria.Rhodobacterales	2.028263722			-
Bacteria.Firmicutes.Bacilli.Lactobacillales.Aerococcaceae.Aerococcus	2.621173996			-
Bacteria.Actinobacteria.Coriobacteriia.Coriobacteriales.Coriobacteriaceae.Eggerthella	0.997906003			-
Bacteria.Actinobacteria.Actinobacteria.Actinomycetales.Corynebacteriaceae	1.968644495			-
Bacteria.Proteobacteria.Deltaproteobacteria.Desulfovibrionales.Desulfovibrionaceae.Bilophila	1.9601967			-
Bacteria.Proteobacteria.Betaproteobacteria.Rhodocyclales.Rhodocyclaceae	1.156113427			-
Bacteria.Cyanobacteria.Synechococcophycideae.Synechococcales.Synechococcaceae.Synechococcus	1.119106699			-
Bacteria.Cyanobacteria.Synechococcophycideae.Synechococcales	1.119106699			-
Bacteria.Proteobacteria.Alphaproteobacteria.Sphingomonadales.Sphingomonadaceae.Sphingopyxis	0.897257509			-
Bacteria.Proteobacteria.Betaproteobacteria.Burkholderiales.Oxalobacteraceae.Cupriavidus	3.182802531			-
Bacteria.TM7	3.746184884			-
Bacteria.Proteobacteria.Gammaproteobacteria.Enterobacteriales.Enterobacteriaceae.Gluconacetobacter	3.120685123			-
Bacteria.Bacteroidetes.Flavobacteriia.Flavobacteriales.Flavobacteriaceae.Myroides	1.265234451			-
Bacteria.Proteobacteria.Alphaproteobacteria.Rickettsiales	3.722958436	T1DM-Rutin100	3.481774667	0.004130704
Bacteria.Proteobacteria.Alphaproteobacteria.Rhodobacterales.Hyphomonadaceae	0.7211657			-
Bacteria.Firmicutes.Clostridia.Clostridiales.Lachnospiraceae._Ruminococcus_	3.914051696			-
Bacteria.Proteobacteria.Gammaproteobacteria.Oceanospirillales.Oceanospirillaceae	0.454167747			-
Bacteria.Bacteroidetes.Flavobacteriia.Flavobacteriales._Weeksellaceae_	1.998892963			-
Bacteria.Firmicutes.Bacilli.Lactobacillales.Carnobacteriaceae.Isobaculum	1.215190086			-
Bacteria.Proteobacteria.Betaproteobacteria.Hydrogenophilales	0.993341866			-
Bacteria.Proteobacteria.Epsilonproteobacteria.Campylobacterales.Campylobacteraceae	2.213071812			-
Bacteria.Actinobacteria.Actinobacteria.Actinomycetales.Pseudonocardiaceae.Saccharopolyspora	1.372510647			-
Bacteria.Proteobacteria.Gammaproteobacteria.Enterobacteriales.Enterobacteriaceae.Escherichia	3.955490518	T1DM	3.726096851	0.041105071
Bacteria.Proteobacteria.Epsilonproteobacteria.Campylobacterales.Helicobacteraceae.Sulfuricurvum	1.01366118			-
Bacteria.Proteobacteria.Alphaproteobacteria.Rhodobacterales.Rhodobacteraceae.Rhodobacter	1.198287505			-
Bacteria.Tenericutes.Mollicutes.Mycoplasmatales.Mycoplasmataceae	2.020682575			-
Bacteria.Bacteroidetes._Saprospirae_._Saprospirales_	1.1986044			-
Bacteria.Bacteroidetes.Bacteroidia.Bacteroidales._Odoribacteraceae_.Butyricimonas	3.240911897			-
Bacteria.Fusobacteria	1.77587684			-
Bacteria.Firmicutes.Bacilli.Lactobacillales.Carnobacteriaceae	1.215190086			-
Bacteria.Bacteroidetes._Saprospirae_._Saprospirales_.Saprospiraceae	1.1986044			-
Bacteria.Bacteroidetes.Bacteroidia	5.79226964			-
Bacteria.Proteobacteria.Betaproteobacteria.Burkholderiales.Comamonadaceae.Diaphorobacter	0.997906003			-
Bacteria.Proteobacteria.Gammaproteobacteria.Pseudomonadales.Moraxellaceae.Acinetobacter	2.319588618			-
Bacteria.Firmicutes.Clostridia.Clostridiales.Lachnospiraceae.Robinsoniella	3.390346681			-
Bacteria.Proteobacteria.Gammaproteobacteria.Enterobacteriales.Enterobacteriaceae.Trabulsiella	4.979422803			-
Bacteria.Tenericutes.Mollicutes.Mycoplasmatales.Mycoplasmataceae.Mycoplasma	2.780136931	T1DM	3.491792571	0.042169079
Bacteria.Bacteroidetes.Bacteroidia.Bacteroidales.Prevotellaceae.Prevotella	4.782879033			-
Bacteria.Proteobacteria.Alphaproteobacteria.Rhizobiales.Hyphomicrobiaceae	1.75490741			-
Bacteria.Bacteroidetes.Bacteroidia.Bacteroidales.Rikenellaceae.AF12	3.692605303			-
Bacteria.Firmicutes.Bacilli.Bacillales.Bacillaceae.Virgibacillus	1.855999824			-
Bacteria.Actinobacteria.Coriobacteriia.Coriobacteriales.Coriobacteriaceae	3.338996078			-
Bacteria.Firmicutes.Erysipelotrichi.Erysipelotrichales.Erysipelotrichaceae.Coprobacillus	3.359353695			-
Bacteria.Firmicutes.Clostridia.Clostridiales.Ruminococcaceae.Oscillospira	4.620237587	ND	4.171414049	0.013412916
Bacteria.Firmicutes.Clostridia.Clostridiales.Eubacteriaceae.Anaerofustis	1.903916964	T1DM	4.104299485	0.038219715
Bacteria.Firmicutes.Bacilli.Turicibacterales.Turicibacteraceae.Turicibacter	1.770132622			-
Bacteria.Proteobacteria.Betaproteobacteria.Neisseriales	1.984437295			-
Bacteria.Proteobacteria.Alphaproteobacteria.Rhizobiales	2.69262524			-
Bacteria.Tenericutes.Mollicutes.RF39	2.832926826			-
Bacteria.Firmicutes.Clostridia.Clostridiales.Dehalobacteriaceae.Dehalobacterium	3.031620981			-
Bacteria.Firmicutes.Bacilli.Turicibacterales	1.770132622			-
Bacteria.Proteobacteria.Deltaproteobacteria.Desulfovibrionales	4.210597401			-
Bacteria.Cyanobacteria.4C0d_2.YS2	3.383173051	ND	3.327823668	0.049003162
Bacteria.Tenericutes.Mollicutes	3.261566745			-
Bacteria.Proteobacteria.Betaproteobacteria.Burkholderiales.Alcaligenaceae	4.319740894			-
Bacteria._Thermi_.Deinococci	0.788465344			-
Bacteria.Proteobacteria.Betaproteobacteria.Burkholderiales.Oxalobacteraceae	1.799390318			-
Bacteria.Firmicutes.Bacilli.Bacillales.Bacillaceae.Anoxybacillus	1.96814659			-
Bacteria.Bacteroidetes.Sphingobacteriia.Sphingobacteriales.Sphingobacteriaceae	2.730319481			-
Bacteria.Proteobacteria.Epsilonproteobacteria	4.946800365	T1DM	4.610948797	0.004509179
Bacteria.Proteobacteria.Betaproteobacteria.Rhodocyclales.Rhodocyclaceae.Azospira	1.056226976			-
Bacteria.Firmicutes.Clostridia.Clostridiales.Ruminococcaceae.Ruminococcus	4.476080278			-
Bacteria.Proteobacteria.Gammaproteobacteria.Pseudomonadales.Moraxellaceae	2.319588618			-
Bacteria.Firmicutes.Bacilli.Lactobacillales	2.660126233			-
Bacteria.Cyanobacteria	3.383173051			-
Bacteria.Firmicutes.Bacilli.Bacillales.Planococcaceae.Rummeliibacillus	2.007131308			-
Bacteria.Proteobacteria.Betaproteobacteria.Burkholderiales.Burkholderiaceae	1.223948949			-
Bacteria.Proteobacteria.Gammaproteobacteria.Pasteurellales.Pasteurellaceae.Actinobacillus	1.33220408			-
Bacteria.Proteobacteria.Gammaproteobacteria	2.310859396			-
Bacteria.Actinobacteria.Coriobacteriia.Coriobacteriales	4.080021339			-
Bacteria.Firmicutes.Bacilli.Lactobacillales.Leuconostocaceae	2.734604473			-
Bacteria.Proteobacteria.Gammaproteobacteria.Enterobacteriales.Enterobacteriaceae.Morganella	2.714602994			-
Bacteria.Bacteroidetes.Bacteroidia.Bacteroidales.Porphyromonadaceae.Macellibacteroides	1.00453288			-
Bacteria.Proteobacteria.Alphaproteobacteria.Rhodobacterales.Rhodobacteraceae	2.028263722			-
Bacteria.Cyanobacteria.Chloroplast.Streptophyta	1.722243869			-
Bacteria.Verrucomicrobia	4.997078155			-
Bacteria.Firmicutes.Clostridia.Clostridiales.Ruminococcaceae.Faecalibacterium	2.071479915			-
Bacteria.Deferribacteres.Deferribacteres.Deferribacterales.Deferribacteraceae	3.521244708			-
Bacteria.Firmicutes.Clostridia.Clostridiales.Lachnospiraceae.Lactonifactor	1.794974351			-
Bacteria.Deferribacteres	3.521244708			-
Bacteria.Cyanobacteria.Chloroplast	1.722243869			-
Bacteria.Actinobacteria.Actinobacteria.Actinomycetales.Corynebacteriaceae.Corynebacterium	1.968644495			-
Bacteria.Proteobacteria.Epsilonproteobacteria.Campylobacterales.Helicobacteraceae.Helicobacter	4.639343926	T1DM	4.27594664	0.013477204
Bacteria.Proteobacteria.Gammaproteobacteria.Xanthomonadales	1.074232602			-
Bacteria.Proteobacteria.Alphaproteobacteria.Rhizobiales.Hyphomicrobiaceae.Devosia	1.226381801			-
Bacteria.Proteobacteria.Alphaproteobacteria.Caulobacterales.Caulobacteraceae.Caulobacter	1.261526935			-
Bacteria.Firmicutes.Bacilli.Lactobacillales.Lactobacillaceae	2.282380998			-
Bacteria.Proteobacteria.Deltaproteobacteria.Desulfovibrionales.Desulfovibrionaceae	3.938578178			-
Bacteria.Proteobacteria.Gammaproteobacteria.Enterobacteriales.Enterobacteriaceae.Xenorhabdus	2.422315127			-
Bacteria.Proteobacteria.Gammaproteobacteria.Enterobacteriales.Enterobacteriaceae.Averyella	1.707067466			-
Bacteria.Bacteroidetes.Bacteroidia.Bacteroidales.S24_7	5.692196312			-
Bacteria.Bacteroidetes.Bacteroidia.Bacteroidales	4.744228656	T1DM-Rutin200	4.403015102	0.047538916
Bacteria.Bacteroidetes.Bacteroidia.Bacteroidales.Rikenellaceae.Alistipes	2.999444356			-
Bacteria.Firmicutes.Clostridia.Clostridiales.Ruminococcaceae.Butyricicoccus	2.264804054			-
Bacteria.Proteobacteria.Alphaproteobacteria.Sphingomonadales.Sphingomonadaceae.Sphingomonas	1.642777021			-
Bacteria.Firmicutes.Clostridia.Clostridiales.Veillonellaceae	2.263142325			-
Bacteria.Fusobacteria.Fusobacteriia.Fusobacteriales.Fusobacteriaceae	1.77587684			-
Bacteria.Cyanobacteria.Synechococcophycideae.Synechococcales.Synechococcaceae	1.119106699			-
Bacteria.Bacteroidetes.Bacteroidia.Bacteroidales.Rikenellaceae	4.314045961	T1DM-Rutin200	3.833073127	0.048208442
Bacteria.Proteobacteria.Gammaproteobacteria.Pasteurellales.Pasteurellaceae.Aggregatibacter	1.682626596			-
Bacteria.Proteobacteria.Gammaproteobacteria.Pseudomonadales.Pseudomonadaceae	2.232396828			-
Bacteria.Proteobacteria.Alphaproteobacteria.Caulobacterales.Caulobacteraceae	1.261526935			-
Bacteria.Firmicutes.Clostridia.Clostridiales.Ruminococcaceae.Clostridium	1.314638146			-
Bacteria.Bacteroidetes.Bacteroidia.Bacteroidales._Paraprevotellaceae_.CF231	1.551354833			-
Bacteria.Proteobacteria.Alphaproteobacteria.Sphingomonadales.Sphingomonadaceae	1.642777021			-
Bacteria.Proteobacteria.Gammaproteobacteria.Pseudomonadales.Pseudomonadaceae.Pseudomonas	2.157739557			-
Bacteria.Firmicutes.Clostridia	5.425075644			-
Bacteria.Actinobacteria.Actinobacteria.Actinomycetales.Cellulomonadaceae.Cellulomonas	1.235510267			-
Bacteria.Firmicutes.Clostridia.Clostridiales.Lachnospiraceae.Roseburia	2.88297539			-
Bacteria.Verrucomicrobia.Verrucomicrobiae.Verrucomicrobiales.Verrucomicrobiaceae.Akkermansia	4.997048482			-
Bacteria.Fusobacteria.Fusobacteriia	1.77587684			-
Bacteria.Firmicutes.Erysipelotrichi.Erysipelotrichales.Erysipelotrichaceae.Clostridium	3.202252306			-
Bacteria.Bacteroidetes.Bacteroidia.Bacteroidales.Marinilabiaceae	0.897154975			-
Bacteria.Proteobacteria.Gammaproteobacteria.Enterobacteriales.Enterobacteriaceae.Shigella	3.101843117			-
Bacteria.Firmicutes.Clostridia.Clostridiales.Veillonellaceae.Dialister	1.138600128			-
Bacteria.Proteobacteria.Gammaproteobacteria.Pasteurellales.Pasteurellaceae	1.198287505			-
Bacteria.Verrucomicrobia.Opitutae	0.77845515			-
Bacteria.Proteobacteria.Betaproteobacteria.Neisseriales.Neisseriaceae	1.984437295			-
Bacteria.Firmicutes.Clostridia.Clostridiales.Peptostreptococcaceae._Clostridium_	2.677588705			-
Bacteria.Bacteroidetes.Bacteroidia.Bacteroidales.Porphyromonadaceae.Porphyromonas	1.310750223			-
Bacteria.Proteobacteria.Gammaproteobacteria.Xanthomonadales.Xanthomonadaceae.Pseudoxanthomonas	1.074232602			-
Bacteria.Proteobacteria.Alphaproteobacteria.Rhizobiales.Rhizobiaceae.Agrobacterium	1.219754753			-
Bacteria.Firmicutes.Clostridia.Clostridiales.Lachnospiraceae.Blautia	4.121133465			-
Bacteria.Actinobacteria.Actinobacteria.Actinomycetales.Dermabacteraceae	0.855084038			-
Bacteria.Actinobacteria.Actinobacteria.Actinomycetales.Actinomycetaceae.Actinomyces	1.01366118			-
Bacteria.Firmicutes.Bacilli.Bacillales.Planococcaceae.Sporosarcina	1.119003357			-
Bacteria.Firmicutes.Bacilli.Bacillales.Bacillaceae.Gracilibacillus	1.430500752			-
Bacteria.Proteobacteria.Betaproteobacteria.Burkholderiales.Comamonadaceae.Sphaerotilus	1.30607316			-
Bacteria.Spirochaetes.Spirochaetes.Spirochaetales.Spirochaetaceae	2.695391189			-
Bacteria.Firmicutes.Clostridia.Clostridiales.Clostridiaceae.Clostridium	3.192281751			-
Bacteria.Firmicutes.Clostridia.Clostridiales.Clostridiaceae	3.225096787			-
Bacteria.Firmicutes.Clostridia.Clostridiales._Mogibacteriaceae_	3.574305655			-
Bacteria.Verrucomicrobia.Opitutae.HA64	0.77845515			-
Bacteria.Actinobacteria.Actinobacteria.Actinomycetales.Micrococcaceae	1.177712491			-
Bacteria.Bacteroidetes.Bacteroidia.Bacteroidales._Paraprevotellaceae_	1.967266779			-
Bacteria.Proteobacteria.Alphaproteobacteria.Caulobacterales	1.261526935			-
Bacteria.Firmicutes.Clostridia.Clostridiales.Peptococcaceae	1.996354402	ND	4.159365862	0.033723309
Bacteria.Firmicutes.Bacilli.Lactobacillales.Streptococcaceae.Streptococcus	3.46443443			-
Bacteria.Fusobacteria.Fusobacteriia.Fusobacteriales.Leptotrichiaceae	1.005954			-
Bacteria.Proteobacteria.Epsilonproteobacteria.Campylobacterales	4.946800365	T1DM	4.610948797	0.004509179
Bacteria.Firmicutes.Clostridia.Clostridiales.Lachnospiraceae	4.786578001			-
Bacteria.Bacteroidetes.Bacteroidia.Bacteroidales.Porphyromonadaceae.Parabacteroides	4.212078351			-
Bacteria.Proteobacteria.Alphaproteobacteria.Rhodobacterales.Rhodobacteraceae.Antarctobacter	1.644548872			-
Bacteria.Proteobacteria.Deltaproteobacteria.Desulfuromonadales.Geobacteraceae	1.481654707			-
Bacteria.Firmicutes.Bacilli.Lactobacillales.Enterococcaceae.Enterococcus	3.104184639			-
Bacteria._Thermi_.Deinococci.Deinococcales	0.788465344			-
Bacteria.Proteobacteria.Betaproteobacteria.Hydrogenophilales.Hydrogenophilaceae	0.993341866			-
Bacteria.Actinobacteria.Actinobacteria.Actinomycetales.Micrococcaceae.Rothia	0.837569501			-
Bacteria.Firmicutes.Bacilli.Lactobacillales.Lactobacillaceae.Pediococcus	1.411388694			-
Bacteria.Proteobacteria.Gammaproteobacteria.Pasteurellales	2.253153197			-
Bacteria.Actinobacteria.Actinobacteria.Actinomycetales.Nocardioidaceae	1.27567983			-
Bacteria.Firmicutes.Bacilli.Lactobacillales.Enterococcaceae	2.47214599			-
Bacteria.Proteobacteria.Epsilonproteobacteria.Campylobacterales.Helicobacteraceae	4.534911468	T1DM	4.230108956	0.001954256
Bacteria.Firmicutes.Bacilli	2.098230275			-
Bacteria.Proteobacteria.Deltaproteobacteria.Desulfuromonadales	1.481654707			-
Bacteria.Tenericutes	3.261566745			-
Bacteria.Bacteroidetes.Flavobacteriia	1.998892963			-
Bacteria.Firmicutes.Erysipelotrichi.Erysipelotrichales	3.856351395			-
Bacteria._Thermi_.Deinococci.Deinococcales.Deinococcaceae	0.788465344			-
Bacteria.Actinobacteria.Actinobacteria.Actinomycetales.Actinomycetaceae	1.01366118			-
Bacteria.Proteobacteria.Gammaproteobacteria.Enterobacteriales.Enterobacteriaceae	4.851533536	T1DM	4.604211912	0.027942846
Bacteria.Cyanobacteria.Synechococcophycideae	1.119106699			-
Bacteria.Firmicutes.Bacilli.Bacillales.Staphylococcaceae.Staphylococcus	3.26652403			-
Bacteria.Deferribacteres.Deferribacteres	3.521244708			-
Bacteria.Actinobacteria.Actinobacteria.Bifidobacteriales	2.236582183			-
Bacteria.Bacteroidetes.Bacteroidia.Bacteroidales.Porphyromonadaceae.Paludibacter	1.226381801			-
Bacteria.TM7.TM7_3.CW040.F16	3.746184884			-
Bacteria.Firmicutes.Clostridia.Clostridiales.Veillonellaceae.Veillonella	1.198287505			-
Bacteria.Proteobacteria.Betaproteobacteria.Burkholderiales.Burkholderiaceae.Burkholderia	2.756215026			-
Bacteria.Bacteroidetes._Saprospirae_	1.1986044			-
Bacteria.Bacteroidetes.Bacteroidia.Bacteroidales.Prevotellaceae	3.447929428			-
Bacteria.Actinobacteria.Coriobacteriia.Coriobacteriales.Coriobacteriaceae.Adlercreutzia	4.038878822			-
Bacteria.Proteobacteria.Gammaproteobacteria.Pseudomonadales	2.693398519			-
Bacteria.Actinobacteria.Coriobacteriia	4.080021339			-
Bacteria.Firmicutes.Bacilli.Turicibacterales.Turicibacteraceae	1.770132622			-
Bacteria.Spirochaetes	2.741431449			-
Bacteria.Verrucomicrobia.Verrucomicrobiae.Verrucomicrobiales	4.997078155			-
Bacteria.Proteobacteria.Gammaproteobacteria.Pasteurellales.Pasteurellaceae.Haemophilus	2.117173154			-
Bacteria.Proteobacteria.Deltaproteobacteria.Desulfovibrionales.Desulfovibrionaceae.Desulfovibrio	3.970144375			-
Bacteria.Deferribacteres.Deferribacteres.Deferribacterales.Deferribacteraceae.Mucispirillum	3.521244708			-
Bacteria.Proteobacteria.Alphaproteobacteria	1.993237777			-
Bacteria.Proteobacteria.Betaproteobacteria.Burkholderiales.Oxalobacteraceae.Pseudoburkholderia	0.931289002			-
Bacteria.Firmicutes.Clostridia.Clostridiales.Lachnospiraceae.Coprococcus	3.98360795			-
Bacteria.Firmicutes	2.97700684			-
Bacteria.Actinobacteria.Actinobacteria.Actinomycetales	0.831635614			-
Bacteria.Proteobacteria.Alphaproteobacteria.Rickettsiales.mitochondria	1.953459205			-
Bacteria.Bacteroidetes.Flavobacteriia.Flavobacteriales._Weeksellaceae_.Chryseobacterium	1.815241605			-
Bacteria.Firmicutes.Bacilli.Gemellales.Gemellaceae	1.13266497			-
Bacteria.Bacteroidetes	5.79266152			-
Bacteria.Proteobacteria.Epsilonproteobacteria.Campylobacterales.Campylobacteraceae.Arcobacter	2.213071812			-
Bacteria.Cyanobacteria.4C0d_2	3.383173051	ND	3.319185572	0.049003162
Bacteria.Proteobacteria.Alphaproteobacteria.Rhizobiales.Bartonellaceae	2.69262524			-
Bacteria.Bacteroidetes.Sphingobacteriia.Sphingobacteriales	0.755197743			-
Bacteria.Firmicutes.Erysipelotrichi.Erysipelotrichales.Erysipelotrichaceae	3.201939353			-
Bacteria.Firmicutes.Clostridia.Clostridiales.Lachnospiraceae.Dorea	3.233934746			-
Bacteria.Firmicutes.Clostridia.Clostridiales	5.081262493			-
Bacteria.Proteobacteria.Betaproteobacteria.Neisseriales.Neisseriaceae.Neisseria	1.984437295			-
Bacteria.Firmicutes.Clostridia.Clostridiales.Eubacteriaceae.Pseudoramibacter_Eubacterium	2.523636449			-
Bacteria.Spirochaetes.Spirochaetes	1.743968119			-
Bacteria.Firmicutes.Clostridia.Clostridiales.Christensenellaceae	2.02639842			-
Bacteria.Proteobacteria.Betaproteobacteria.Burkholderiales	2.024505781			-
Bacteria.Proteobacteria.Deltaproteobacteria	0.855084038			-
Bacteria.Firmicutes.Bacilli.Bacillales.Planococcaceae.Staphylococcus	1.721563318			-
Bacteria.Actinobacteria.Actinobacteria.Actinomycetales.Yaniellaceae	0.82844205			-
Bacteria.Proteobacteria.Betaproteobacteria.Burkholderiales.Alcaligenaceae.Sutterella	4.319740894			-
Bacteria.Firmicutes.Clostridia.Clostridiales.Ruminococcaceae.Anaerotruncus	3.403496118	T1DM-Rutin100	3.362821232	0.043063911
Bacteria._Thermi_.Deinococci.Deinococcales.Deinococcaceae.Deinococcus	0.788465344			-
Bacteria.Firmicutes.Clostridia.Clostridiales.Lachnospiraceae.Ruminococcus	2.016969304			-
Bacteria.Actinobacteria.Actinobacteria.Bifidobacteriales.Bifidobacteriaceae	2.236582183			-
Bacteria.Bacteroidetes.Bacteroidia.Bacteroidales._Odoribacteraceae_	4.024966541			-
Bacteria.Proteobacteria.Gammaproteobacteria.Enterobacteriales.Enterobacteriaceae.Klebsiella	3.50512962			-
Bacteria.Firmicutes.Bacilli.Lactobacillales.Enterococcaceae.Melissococcus	1.802407669			-
Bacteria.Proteobacteria.Betaproteobacteria.Burkholderiales.Comamonadaceae	1.394912699			-
Bacteria.Tenericutes.Mollicutes.Anaeroplasmatales.Anaeroplasmataceae	3.066854883			-
Bacteria.Bacteroidetes.Bacteroidia.Bacteroidales._Odoribacteraceae_.Odoribacter	4.017826288			-
Bacteria.Firmicutes.Clostridia.Clostridiales.Dehalobacteriaceae	3.031620981			-
Bacteria._Thermi_	0.788465344			-
Bacteria.Firmicutes.Bacilli.Lactobacillales.Streptococcaceae.Lactococcus	4.587045493			-
Bacteria.Actinobacteria.Actinobacteria.Actinomycetales.Dermabacteraceae.Helcobacillus	0.855084038			-
Bacteria.Deferribacteres.Deferribacteres.Deferribacterales	3.521244708			-
Bacteria.Firmicutes.Clostridia.Clostridiales.Veillonellaceae.Megamonas	2.445638447			-
Bacteria.Verrucomicrobia.Verrucomicrobiae	4.997078155			-
Bacteria.Firmicutes.Bacilli.Gemellales	1.13266497			-
Bacteria.Bacteroidetes.Flavobacteriia.Flavobacteriales.Flavobacteriaceae.Flavobacterium	1.226894146			-
Bacteria.Proteobacteria.Betaproteobacteria.Rhodocyclales.Rhodocyclaceae.KD1_23	1.074232602			-
Bacteria.Fusobacteria.Fusobacteriia.Fusobacteriales.Fusobacteriaceae.Fusobacterium	1.77587684			-
Bacteria.Firmicutes.Clostridia.Clostridiales.Peptococcaceae.rc4_4	0.831635614			-
Bacteria.Proteobacteria.Gammaproteobacteria.Enterobacteriales.Enterobacteriaceae.Pseudomonas	0.897257509			-
Bacteria.Actinobacteria.Actinobacteria.Actinomycetales.Micromonosporaceae.Pilimelia	0.855084038			-
Bacteria.Tenericutes.Mollicutes.Mycoplasmatales	2.837866437	T1DM	3.552139734	0.024649543
Bacteria.Bacteroidetes.Bacteroidia.Bacteroidales._Paraprevotellaceae_.Paraprevotella	2.868299216			-
Bacteria.Firmicutes.Bacilli.Bacillales.Bacillaceae	1.92535129			-
Bacteria.Firmicutes.Clostridia.Clostridiales.Lachnospiraceae.Clostridium	3.53975995			-
Bacteria.Bacteroidetes.Sphingobacteriia	2.730319481			-
Bacteria.Firmicutes.Bacilli.Bacillales.Planococcaceae	1.936412295			-
Bacteria.Proteobacteria.Alphaproteobacteria.Rhodobacterales.Rhodobacteraceae.Phaeobacter	1.589336989			-
Bacteria.Bacteroidetes.Bacteroidia.Bacteroidales.Porphyromonadaceae	1.783565298			-
Bacteria.Firmicutes.Erysipelotrichi	3.856351395			-
Bacteria.Actinobacteria	0.755197743			-
Bacteria.Proteobacteria.Epsilonproteobacteria.Campylobacterales.Helicobacteraceae.Sulfurimonas	0.855084038			-
Bacteria.Firmicutes.Bacilli.Lactobacillales.Aerococcaceae	2.621173996			-
Bacteria.Proteobacteria.Betaproteobacteria.Hydrogenophilales.Hydrogenophilaceae.Thiobacillus	0.993341866			-
Bacteria.Bacteroidetes.Bacteroidia.Bacteroidales._Paraprevotellaceae_._Prevotella_	4.129816232			-
Bacteria.Firmicutes.Bacilli.Bacillales.Staphylococcaceae	1.022196521			-
Bacteria.Actinobacteria.Actinobacteria.Actinomycetales.Yaniellaceae.Yaniella	0.82844205			-
Bacteria.Actinobacteria.Actinobacteria.Actinomycetales.Microbacteriaceae	1.804913382			-
