# Supplementary material for: Rutin alleviates colon lesions and regulates gut microbiota in diabetic mice
Source: Sci Rep. 2023 Mar 25;13:4897. doi: 10.1038/s41598-023-31647-z (PMC10039872; doi:10.1038/s41598-023-31647-z)
Supplement: Supplementary file 2 — Supplementary Tables. [file 41598_2023_31647_MOESM2_ESM.zip › Supplementary Tables/Supplementary Table 12.xls]

Supplementary table 12-Bacterial taxonomic profiling of gut microbiota at the order level in T1DM mice
Taxon	ND	T1DM	T1DM-Rutin100	T1DM-Rutin200
k__Bacteria;p__Bacteroidetes;c__Bacteroidia;o__Bacteroidales	0.619568498	0.418240313	0.533592298	0.594180449
k__Bacteria;p__Firmicutes;c__Clostridia;o__Clostridiales	0.266435505	0.202816834	0.16420571	0.127348553
k__Bacteria;p__Firmicutes;c__Bacilli;o__Lactobacillales	0.040786902	0.146337162	0.036642677	0.104537439
k__Bacteria;p__Proteobacteria;c__Gammaproteobacteria;o__Enterobacteriales	0.000254198	0.087298032	0.131428435	0.006424861
k__Bacteria;p__Proteobacteria;c__Epsilonproteobacteria;o__Campylobacterales	0.004396835	0.089061532	0.041999905	0.035527382
k__Bacteria;p__Verrucomicrobia;c__Verrucomicrobiae;o__Verrucomicrobiales	0.000186677	0.004604166	0.047624041	0.098841809
k__Bacteria;p__Proteobacteria;c__Deltaproteobacteria;o__Desulfovibrionales	0.016352096	0.012325437	0.011596206	0.005157047
k__Bacteria;p__Actinobacteria;c__Coriobacteriia;o__Coriobacteriales	0.004853598	0.011839283	0.007749869	0.007816596
k__Bacteria;p__Proteobacteria;c__Betaproteobacteria;o__Burkholderiales	0.021241441	0.003698584	0.0024689	0.002416472
k__Bacteria;p__Firmicutes;c__Erysipelotrichi;o__Erysipelotrichales	0.005790954	0.00710643	0.001906487	0.003998856
k__Bacteria;p__TM7;c__TM7-3;o__CW040	0.004587484	0.005447786	0.001744435	0.004380153
k__Bacteria;p__unclassified_Bacteria;c__unclassified_Bacteria;o__unclassified_Bacteria	0.002534039	0.001825461	0.002640484	0.001973214
k__Bacteria;p__Deferribacteres;c__Deferribacteres;o__Deferribacterales	0.002514179	0.001267814	0.003317287	0.000419427
k__Bacteria;p__Proteobacteria;c__Alphaproteobacteria;o__Rickettsiales	4.77E-05	0.00127258	0.005314332	0.000509985
k__Bacteria;p__Firmicutes;c__Bacilli;o__Bacillales	0.000385269	0.00095801	0.002297317	0.001363138
k__Bacteria;p__Proteobacteria;c__Alphaproteobacteria;o__RF32	0.002919308	0.000481388	0.000300272	0.001167723
k__Bacteria;p__unidentified_Bacteria;c__unidentified_Bacteria;o__unidentified_Bacteria	0.000834088	0.000672037	0.0007054	0.000962776
k__Bacteria;p__Cyanobacteria;c__4C0d-2;o__YS2	0.002379137	0.000243077	4.29E-05	0.000133454
k__Bacteria;p__Firmicutes;c__unclassified_Firmicutes;o__unclassified_Firmicutes	0.00062358	0.000938945	0.000867452	0.000362232
k__Bacteria;p__Tenericutes;c__Mollicutes;o__RF39	0.000706989	0.000586245	0.000500453	0.000448024
k__Bacteria;p__Tenericutes;c__Mollicutes;o__Anaeroplasmatales	0.000349523	0.000142987	0.001129593	0.000395596
k__Bacteria;p__Tenericutes;c__Mollicutes;o__Mycoplasmatales	1.19E-05	0.000695868	0.000171584	0.000343168
k__Bacteria;p__Bacteroidetes;c__Sphingobacteriia;o__Sphingobacteriales	0.000552087	0.000190649	0.000162051	0.000162051
k__Bacteria;p__Proteobacteria;c__Gammaproteobacteria;o__Pseudomonadales	0.00010724	0.000266908	0.000509985	9.53E-05
k__Bacteria;p__Proteobacteria;c__Alphaproteobacteria;o__Rhizobiales	6.75E-05	0.000486154	0.000238311	9.53E-05
k__Bacteria;p__Actinobacteria;c__Actinobacteria;o__Actinomycetales	2.38E-05	0.000190649	0.000157285	0.000233545
k__Bacteria;p__Spirochaetes;c__Spirochaetes;o__Spirochaetales	0.000520312	0	0	5.24E-05
k__Bacteria;p__Proteobacteria;c__Gammaproteobacteria;o__Pasteurellales	4.77E-05	0.000157285	0.000147753	7.63E-05
k__Bacteria;p__Firmicutes;c__Bacilli;o__unclassified_Bacilli	2.78E-05	0.000128688	7.15E-05	0.000104857
k__Bacteria;p__Proteobacteria;c__Betaproteobacteria;o__unclassified_Betaproteobacteria	0.000293917	4.77E-06	0	4.77E-06
k__Bacteria;p__Proteobacteria;c__unclassified_Proteobacteria;o__unclassified_Proteobacteria	1.19E-05	0.000190649	4.29E-05	2.38E-05
k__Bacteria;p__Proteobacteria;c__Betaproteobacteria;o__Neisseriales	9.93E-05	5.24E-05	0	9.53E-05
k__Bacteria;p__Actinobacteria;c__Actinobacteria;o__Bifidobacteriales	0.000186677	0	0	4.29E-05
k__Bacteria;p__Proteobacteria;c__Gammaproteobacteria;o__unclassified_Gammaproteobacteria	0	3.34E-05	0.000181116	4.77E-06
k__Bacteria;p__Bacteroidetes;c__Flavobacteriia;o__Flavobacteriales	3.97E-06	0.000119155	2.38E-05	5.72E-05
k__Bacteria;p__Proteobacteria;c__Alphaproteobacteria;o__unidentified_Alphaproteobacteria	8.74E-05	9.06E-05	1.91E-05	0
k__Bacteria;p__Proteobacteria;c__Alphaproteobacteria;o__Rhodobacterales	4.37E-05	2.38E-05	2.38E-05	0.000100091
k__Bacteria;p__Cyanobacteria;c__Chloroplast;o__Streptophyta	0	6.20E-05	5.24E-05	0
k__Bacteria;p__Proteobacteria;c__Deltaproteobacteria;o__Desulfuromonadales	0	1.91E-05	3.34E-05	3.81E-05
k__Bacteria;p__Fusobacteria;c__Fusobacteriia;o__Fusobacteriales	0	1.43E-05	0	6.20E-05
k__Bacteria;p__Firmicutes;c__Bacilli;o__Turicibacterales	5.96E-05	9.53E-06	0	0
k__Bacteria;p__Spirochaetes;c__Spirochaetes;o__unclassified_Spirochaetes	5.96E-05	0	0	0
k__Bacteria;p__Proteobacteria;c__Alphaproteobacteria;o__Sphingomonadales	0	4.29E-05	9.53E-06	0
k__Bacteria;p__Proteobacteria;c__Betaproteobacteria;o__Rhodocyclales	0	9.53E-06	2.86E-05	0
k__Bacteria;p__Proteobacteria;c__Alphaproteobacteria;o__Caulobacterales	7.94E-06	2.38E-05	0	0
k__Bacteria;p__Proteobacteria;c__Gammaproteobacteria;o__unidentified_Gammaproteobacteria	0	0	1.43E-05	9.53E-06
k__Bacteria;p__Firmicutes;c__Bacilli;o__Gemellales	0	0	0	1.91E-05
k__Bacteria;p__Proteobacteria;c__Deltaproteobacteria;o__unclassified_Deltaproteobacteria	7.94E-06	0	9.53E-06	0
k__Bacteria;p__Proteobacteria;c__Alphaproteobacteria;o__unclassified_Alphaproteobacteria	1.19E-05	0	0	4.77E-06
k__Bacteria;p__Bacteroidetes;c__[Saprospirae];o__[Saprospirales]	1.59E-05	0	0	0
k__Bacteria;p__TM7;c__TM7-3;o__unidentified_TM7-3	0	0	0	9.53E-06
k__Bacteria;p__Actinobacteria;c__unclassified_Actinobacteria;o__unclassified_Actinobacteria	0	9.53E-06	0	0
k__Bacteria;p__Cyanobacteria;c__Synechococcophycideae;o__Synechococcales	0	0	9.53E-06	0
k__Bacteria;p__Proteobacteria;c__Betaproteobacteria;o__Hydrogenophilales	0	9.53E-06	0	0
k__Bacteria;p__Proteobacteria;c__Gammaproteobacteria;o__Xanthomonadales	0	0	9.53E-06	0
k__Bacteria;p__Proteobacteria;c__Gammaproteobacteria;o__Oceanospirillales	0	4.77E-06	0	0
k__Bacteria;p__Verrucomicrobia;c__Opitutae;o__HA64	0	0	4.77E-06	0
k__Bacteria;p__[Thermi];c__Deinococci;o__Deinococcales	0	0	4.77E-06	0
k__Bacteria;p__Proteobacteria;c__Alphaproteobacteria;o__BD7-3	3.97E-06	0	0	0
