# Supplementary material for: Rutin alleviates colon lesions and regulates gut microbiota in diabetic mice
Source: Sci Rep. 2023 Mar 25;13:4897. doi: 10.1038/s41598-023-31647-z (PMC10039872; doi:10.1038/s41598-023-31647-z)
Supplement: Supplementary file 2 — Supplementary Tables. [file 41598_2023_31647_MOESM2_ESM.zip › Supplementary Tables/Supplementary Table 14.xls]

Supplementary table 14-The relative abundances of gut microbiota at the phylum level in T2DM mice
Taxon	ND	T2DM	T2DM-Rutin100	T2DM-Rutin200
k__Bacteria;p__Firmicutes	0.184059645	0.693741468	0.718956736	0.540895726
k__Bacteria;p__Bacteroidetes	0.733728867	0.088275753	0.151665704	0.217489237
k__Bacteria;p__Proteobacteria	0.066916938	0.179024467	0.113206185	0.137052399
k__Bacteria;p__Actinobacteria	0.002672477	0.019395149	0.009490182	0.0782369
k__Bacteria;p__Deferribacteres	0.002803738	0.016082117	0.00135199	0.014317967
k__Bacteria;p__Verrucomicrobia	8.40E-05	0.000882075	0.00255303	0.008185446
k__Bacteria;p__unclassified_Bacteria	0.002640974	0.001034338	0.001174787	0.002105429
k__Bacteria;p__Cyanobacteria	0.002882495	0.000320277	1.97E-05	6.83E-05
k__Bacteria;p__unidentified_Bacteria	0.000803318	0.000672057	0.00040691	0.001118345
k__Bacteria;p__TM7	0.002714481	0	0	0
k__Bacteria;p__Tenericutes	0.000687808	0.000267773	0.001161661	0.000420036
k__Bacteria;p__Spirochaetes	0	0.000257272	0	0.000110259
k__Bacteria;p__[Thermi]	0	2.10E-05	0	0
k__Bacteria;p__Chloroflexi	5.25E-06	1.05E-05	0	0
k__Bacteria;p__Acidobacteria	0	0	1.31E-05	0
k__Bacteria;p__Nitrospirae	0	1.05E-05	0	0
k__Bacteria;p__Gemmatimonadetes	0	5.25E-06	0	0
