# Supplementary material for: Rutin alleviates colon lesions and regulates gut microbiota in diabetic mice
Source: Sci Rep. 2023 Mar 25;13:4897. doi: 10.1038/s41598-023-31647-z (PMC10039872; doi:10.1038/s41598-023-31647-z)
Supplement: Supplementary file 2 — Supplementary Tables. [file 41598_2023_31647_MOESM2_ESM.zip › Supplementary Tables/Supplementary Table 15.xls]

Supplementary table 15-LEfSe analysis of gut microbiota in T2DM mice
Taxa	Abundace	Group	LDA_score	Pvalue
Bacteria.Tenericutes.Mollicutes.Anaeroplasmatales.Anaeroplasmataceae.Anaeroplasma	2.632277058			-
Bacteria.Chloroflexi.Anaerolineae.SHA_20	0.921679194			-
Bacteria.Bacteroidetes.Bacteroidia.Bacteroidales._Paraprevotellaceae_.Paraprevotella	2.711964221	ND	3.845550366	0.002470408
Bacteria.Proteobacteria.Gammaproteobacteria.Methylococcales.Methylococcaceae.Methylomicrobium	0.894439022			-
Bacteria.Firmicutes.Bacilli.Lactobacillales.Streptococcaceae	1.569811495			-
Bacteria.Firmicutes.Clostridia.Clostridiales.Eubacteriaceae	3.05960206			-
Bacteria.Firmicutes.Bacilli.Bacillales.Planococcaceae.Paenisporosarcina	1.268781967			-
Bacteria.Proteobacteria.Betaproteobacteria.Rhodocyclales	1.044928609			-
Bacteria.TM7.TM7_3	3.441908696			-
Bacteria.Spirochaetes.Spirochaetes.Spirochaetales.Spirochaetaceae.Treponema	1.423281927			-
Bacteria.Proteobacteria.Alphaproteobacteria.Rhizobiales.Brucellaceae.Ochrobactrum	1.345958115			-
Bacteria.Proteobacteria.Deltaproteobacteria.Desulfuromonadales.Geobacteraceae.Geobacter	1.682934756			-
Bacteria.Actinobacteria.Actinobacteria.Actinomycetales.Nocardiaceae.Rhodococcus	1.171872071			-
Bacteria.Nitrospirae	0.894439022			-
Bacteria.Firmicutes.Clostridia.Clostridiales.Lachnospiraceae.Anaerostipes	2.267300354			-
Bacteria.Actinobacteria.Actinobacteria.Actinomycetales.Micrococcaceae.Arthrobacter	1.569811495			-
Bacteria.Bacteroidetes.Flavobacteriia.Flavobacteriales.Cryomorphaceae	0.876074592			-
Bacteria.Proteobacteria.Gammaproteobacteria.Pseudomonadales.Moraxellaceae.Psychrobacter	1.889784482			-
Bacteria.Nitrospirae.Nitrospira	0.894439022			-
Bacteria.Proteobacteria.Gammaproteobacteria.Enterobacteriales.Enterobacteriaceae.Proteus	2.74007359			-
Bacteria.Firmicutes.Clostridia.Clostridiales.Peptococcaceae.rc4_4	1.574284822			-
Bacteria.Firmicutes.Clostridia.Clostridiales.Peptostreptococcaceae	3.570483395	T2DM	3.395642078	0.003851026
Bacteria.Proteobacteria.Gammaproteobacteria	2.360158636	T2DM-Rutin200	3.093051562	0.029613127
Bacteria.Actinobacteria.Actinobacteria	2.358694959			-
Bacteria.Firmicutes.Erysipelotrichi.Erysipelotrichales.Erysipelotrichaceae.Allobaculum	4.119210609			-
Bacteria.Proteobacteria.Alphaproteobacteria.Rhodospirillales	1.773931478			-
Bacteria.Proteobacteria.Betaproteobacteria.Burkholderiales.Oxalobacteraceae.Ralstonia	1.442910714			-
Bacteria.Firmicutes.Clostridia.Clostridiales.Dehalobacteriaceae	2.982040724			-
Bacteria.Proteobacteria.Gammaproteobacteria.Enterobacteriales.Enterobacteriaceae.Providencia	1.171872071			-
Bacteria.Acidobacteria.Acidobacteriia.Acidobacteriales.Acidobacteriaceae	0.965788285			-
Bacteria.Actinobacteria.Actinobacteria.Actinomycetales.Cellulomonadaceae	1.596665808			-
Bacteria.Proteobacteria.Alphaproteobacteria.RF32	3.587916101	ND	3.493479339	0.010118041
Bacteria.Firmicutes.Clostridia.Clostridiales.Lachnospiraceae.Pseudobutyrivibrio	1.023264809			-
Bacteria.Bacteroidetes.Bacteroidia.Bacteroidales.Bacteroidaceae.Bacteroides	5.222737327	T2DM-Rutin200	4.879610499	0.008547054
Bacteria.Proteobacteria.Betaproteobacteria.Burkholderiales.Comamonadaceae.Polaromonas	1.706152149			-
Bacteria.Proteobacteria.Alphaproteobacteria.Rhodobacterales.Rhodobacteraceae.Nautella	1.765978335			-
Bacteria._Thermi_.Deinococci.Thermales.Thermaceae	1.268781967			-
Bacteria.Actinobacteria.Actinobacteria.Actinomycetales.Brevibacteriaceae.Brevibacterium	1.515476441			-
Bacteria.Bacteroidetes.Bacteroidia.Bacteroidales._Barnesiellaceae_	2.200179449			-
Bacteria.Proteobacteria.Alphaproteobacteria.Rhodospirillales.Acetobacteraceae	1.04693353			-
Bacteria.Proteobacteria.Epsilonproteobacteria.Campylobacterales.Helicobacteraceae.Flexispira	4.150469702			-
Bacteria.Proteobacteria.Betaproteobacteria.Neisseriales.Neisseriaceae.Neisseria	1.860901445			-
Bacteria.Proteobacteria.Betaproteobacteria.Burkholderiales.Comamonadaceae.Pelomonas	1.651960909			-
Bacteria.Proteobacteria.Gammaproteobacteria.Enterobacteriales.Enterobacteriaceae.Enterobacter	2.477723262			-
Bacteria.Acidobacteria	0.965788285			-
Bacteria.Bacteroidetes.Flavobacteriia.Flavobacteriales	1.969384341			-
Bacteria.Verrucomicrobia.Verrucomicrobiae.Verrucomicrobiales.Verrucomicrobiaceae	3.87102393	T2DM-Rutin200	3.595233377	0.008731092
Bacteria.Bacteroidetes.Bacteroidia.Bacteroidales.Rikenellaceae.Rikenella	3.158731245			-
Bacteria._Thermi_	1.268781967			-
Bacteria.Proteobacteria	1.836028619			-
Bacteria.Actinobacteria.Actinobacteria.Actinomycetales.Microbacteriaceae	1.498711574			-
Bacteria.Firmicutes.Erysipelotrichi.Erysipelotrichales.Erysipelotrichaceae._Eubacterium_	3.455735758			-
Bacteria.Firmicutes.Clostridia.Clostridiales.Ruminococcaceae	4.933448184	T2DM-Rutin100	4.608828816	0.003923224
Bacteria.Bacteroidetes.Bacteroidia.Bacteroidales.Bacteroidaceae	5.222737327	T2DM-Rutin200	4.879616295	0.008547054
Bacteria.Firmicutes.Bacilli.Lactobacillales.Lactobacillaceae.Lactobacillus	4.007714629			-
Bacteria.Bacteroidetes.Flavobacteriia.Flavobacteriales.Flavobacteriaceae	1.803207632			-
Bacteria.Firmicutes.Bacilli.Lactobacillales.Enterococcaceae.Vagococcus	1.648993911			-
Bacteria.Firmicutes.Clostridia.Clostridiales.Clostridiaceae.SMB53	3.11029402			-
Bacteria.Firmicutes.Bacilli.Bacillales	3.010631294			-
Bacteria.Firmicutes.Clostridia.Clostridiales.Veillonellaceae.Phascolarctobacterium	2.725431725	T2DM-Rutin100	2.93682004	0.012848488
Bacteria.Proteobacteria.Alphaproteobacteria.Rhodobacterales	1.765978335			-
Bacteria.Firmicutes.Bacilli.Lactobacillales.Aerococcaceae.Aerococcus	4.079148673			-
Bacteria.Actinobacteria.Actinobacteria.Actinomycetales.Corynebacteriaceae	1.751325881			-
Bacteria.Proteobacteria.Deltaproteobacteria.Desulfovibrionales.Desulfovibrionaceae.Bilophila	2.032884171	T2DM	3.867462191	0.042915055
Bacteria.Proteobacteria.Betaproteobacteria.Rhodocyclales.Rhodocyclaceae	1.044928609			-
Bacteria.Cyanobacteria.4C0d_2.YS2	3.470815781	ND	3.527725154	0.014280238
Bacteria.Proteobacteria.Betaproteobacteria.Burkholderiales.Oxalobacteraceae.Cupriavidus	3.367218603			-
Bacteria.TM7	3.441908696			-
Bacteria.Firmicutes.Clostridia.Clostridiales.Christensenellaceae.Christensenella	1.628821221			-
Bacteria.Firmicutes.Erysipelotrichi.Erysipelotrichales.Erysipelotrichaceae.p_75_a5	1.268781967			-
Bacteria.Bacteroidetes.Flavobacteriia.Flavobacteriales.Flavobacteriaceae.Myroides	1.734967756			-
Bacteria.Proteobacteria.Alphaproteobacteria.Rickettsiales	1.770319638			-
Bacteria.Firmicutes.Clostridia.Clostridiales.Lachnospiraceae._Ruminococcus_	4.8539264	T2DM-Rutin100	4.505298597	0.009544135
Bacteria.Bacteroidetes.Sphingobacteriia.Sphingobacteriales.Sphingobacteriaceae	2.620681028			-
Bacteria.Firmicutes.Bacilli.Bacillales.Planococcaceae.Kurthia	1.171872071			-
Bacteria.Firmicutes.Clostridia.Clostridiales.Ruminococcaceae.Butyricicoccus	2.283165038			-
Bacteria.Proteobacteria.Betaproteobacteria.Hydrogenophilales	1.397134079			-
Bacteria.Verrucomicrobia.Verrucomicrobiae	3.87102393	T2DM-Rutin200	3.595119667	0.008731092
Bacteria.Proteobacteria.Gammaproteobacteria.Enterobacteriales.Enterobacteriaceae.Escherichia	1.879211752			-
Bacteria.Proteobacteria.Epsilonproteobacteria.Campylobacterales.Helicobacteraceae.Sulfuricurvum	2.004915564			-
Bacteria.Proteobacteria.Alphaproteobacteria.Rhizobiales.Brucellaceae	1.345958115			-
Bacteria.Bacteroidetes._Saprospirae_._Saprospirales_	1.274015063			-
Bacteria.Bacteroidetes.Bacteroidia.Bacteroidales._Odoribacteraceae_.Butyricimonas	2.784207922	T2DM-Rutin200	3.029612492	0.012253851
Bacteria.Proteobacteria.Gammaproteobacteria.Pasteurellales	1.577783529			-
Bacteria.Bacteroidetes._Saprospirae_._Saprospirales_.Saprospiraceae	1.274015063			-
Bacteria.Actinobacteria.Actinobacteria.Actinomycetales.Yaniellaceae	1.515476441			-
Bacteria.Bacteroidetes.Bacteroidia	5.865268397	ND	5.515014416	0.006682621
Bacteria.Proteobacteria.Gammaproteobacteria.Pseudomonadales.Moraxellaceae.Acinetobacter	2.456621448			-
Bacteria.Actinobacteria.Actinobacteria.Actinomycetales.Nocardioidaceae	1.353439187			-
Bacteria.Proteobacteria.Gammaproteobacteria.Enterobacteriales.Enterobacteriaceae.Trabulsiella	2.210323203			-
Bacteria.Firmicutes.Bacilli.Lactobacillales.Streptococcaceae.Streptococcus	3.549037888	T2DM-Rutin100	3.350295216	0.028218937
Bacteria.Bacteroidetes.Bacteroidia.Bacteroidales.Prevotellaceae.Prevotella	3.412950109			-
Bacteria.Proteobacteria.Alphaproteobacteria.Rhizobiales.Hyphomicrobiaceae	1.830317872			-
Bacteria.Bacteroidetes.Bacteroidia.Bacteroidales.Rikenellaceae.AF12	3.376539	ND	3.492706679	0.002436437
Bacteria.Firmicutes.Bacilli.Bacillales.Bacillaceae.Virgibacillus	1.214447506			-
Bacteria.Spirochaetes._Brachyspirae_._Brachyspirales_	2.3910036			-
Bacteria.Firmicutes.Erysipelotrichi.Erysipelotrichales.Erysipelotrichaceae.Coprobacillus	3.843684129	T2DM-Rutin100	3.516427772	0.007426556
Bacteria.Firmicutes.Clostridia.Clostridiales.Ruminococcaceae.Oscillospira	5.1264998	T2DM-Rutin200	4.626482865	0.013588273
Bacteria.Firmicutes.Clostridia.Clostridiales.Eubacteriaceae.Anaerofustis	1.155926641			-
Bacteria.Firmicutes.Bacilli.Turicibacterales.Turicibacteraceae.Turicibacter	1.472902652			-
Bacteria.Proteobacteria.Betaproteobacteria.Neisseriales	1.860901445			-
Bacteria.Proteobacteria.Alphaproteobacteria.Rhizobiales	1.830317872			-
Bacteria.Tenericutes.Mollicutes.RF39	3.085057961			-
Bacteria.Verrucomicrobia.Verruco_5.WCHB1_41.RFP12	2.807326354	T2DM-Rutin200	3.059572291	0.012218296
Bacteria.Firmicutes.Bacilli.Turicibacterales	1.472902652			-
Bacteria.Proteobacteria.Deltaproteobacteria.Desulfovibrionales	5.079808926	T2DM	4.719862064	0.021148224
Bacteria.Tenericutes.Mollicutes.Anaeroplasmatales.Anaeroplasmataceae	2.632277058			-
Bacteria.Tenericutes.Mollicutes	3.085057961			-
Bacteria.Proteobacteria.Betaproteobacteria.Burkholderiales.Alcaligenaceae	4.589294652	ND	4.260426291	0.000946245
Bacteria._Thermi_.Deinococci	1.268781967			-
Bacteria.Proteobacteria.Betaproteobacteria.Burkholderiales.Oxalobacteraceae	1.896771073			-
Bacteria.Firmicutes.Bacilli.Bacillales.Bacillaceae.Anoxybacillus	2.730629277	T2DM-Rutin100	2.923888094	0.030902065
Bacteria.Verrucomicrobia.Verruco_5.WCHB1_41	2.807326354	T2DM-Rutin200	3.06320868	0.012218296
Bacteria.Proteobacteria.Epsilonproteobacteria	4.559322399			-
Bacteria.Firmicutes.Clostridia.Clostridiales.Ruminococcaceae.Ruminococcus	3.907536471	ND	3.590679471	0.002562911
Bacteria.Spirochaetes._Brachyspirae_._Brachyspirales_.Brachyspiraceae	2.3910036			-
Bacteria.Proteobacteria.Gammaproteobacteria.Pseudomonadales.Moraxellaceae	0.634511529			-
Bacteria.Firmicutes.Bacilli.Lactobacillales	2.825912852			-
Bacteria.Cyanobacteria	0.894439022			-
Bacteria.Actinobacteria.Actinobacteria.Actinomycetales.Corynebacteriaceae.Corynebacterium	1.751325881			-
Bacteria.Firmicutes.Bacilli.Bacillales.Planococcaceae.Rummeliibacillus	2.318000692			-
Bacteria.Firmicutes.Clostridia.Clostridiales.Dehalobacteriaceae.Dehalobacterium	2.982040724			-
Bacteria.Proteobacteria.Betaproteobacteria.Burkholderiales.Burkholderiaceae	1.236572024			-
Bacteria.Spirochaetes.Spirochaetes.Spirochaetales	1.423281927			-
Bacteria.Actinobacteria.Coriobacteriia.Coriobacteriales	4.891051907	T2DM-Rutin200	4.623208104	0.011238112
Bacteria.Firmicutes.Bacilli.Lactobacillales.Leuconostocaceae	3.477760644			-
Bacteria.Proteobacteria.Alphaproteobacteria.Sphingomonadales.Sphingomonadaceae	0.870841491			-
Bacteria.Firmicutes.Clostridia.Clostridiales.Lachnospiraceae.Roseburia	3.504102303			-
Bacteria.Proteobacteria.Alphaproteobacteria.Rhodobacterales.Rhodobacteraceae	1.765978335			-
Bacteria.Cyanobacteria.Chloroplast.Streptophyta	1.595260272			-
Bacteria.Verrucomicrobia	3.906996885	T2DM-Rutin200	3.633839665	0.00388368
Bacteria.Firmicutes.Clostridia.Clostridiales.Ruminococcaceae.Faecalibacterium	2.202920761			-
Bacteria.Deferribacteres.Deferribacteres.Deferribacterales.Deferribacteraceae	4.210270812			-
Bacteria.Firmicutes.Clostridia.Clostridiales.Lachnospiraceae.Lactonifactor	1.508109361			-
Bacteria.Deferribacteres	4.210270812			-
Bacteria.TM7.TM7_3.CW040	3.441908696			-
Bacteria.Bacteroidetes.Sphingobacteriia	2.620681028			-
Bacteria.Proteobacteria.Alphaproteobacteria	2.128331146			-
Bacteria.Proteobacteria.Alphaproteobacteria.Rhodospirillales.Rhodospirillaceae	1.023264809			-
Bacteria.Proteobacteria.Gammaproteobacteria.Xanthomonadales	1.243944405			-
Bacteria.Firmicutes.Clostridia.Clostridiales.Clostridiaceae.02d06	1.606996681			-
Bacteria.Chloroflexi.Anaerolineae.SBR1031	0.894439022			-
Bacteria.Proteobacteria.Alphaproteobacteria.Rhodobacterales.Rhodobacteraceae.Anaerospora	1.522049537			-
Bacteria._Thermi_.Deinococci.Thermales.Thermaceae.Thermus	1.268781967			-
Bacteria.Firmicutes.Bacilli.Bacillales.Bacillaceae	2.070804947			-
Bacteria.Proteobacteria.Gammaproteobacteria.Enterobacteriales.Enterobacteriaceae.Rahnella	1.800260554			-
Bacteria.Gemmatimonadetes.Gemm_1	0.935541524			-
Bacteria.Chloroflexi	0.921679194			-
Bacteria.Bacteroidetes.Bacteroidia.Bacteroidales.S24_7	5.82040706	ND	5.517711228	0.00324752
Bacteria.Bacteroidetes.Bacteroidia.Bacteroidales	4.310979704	ND	3.942901772	0.019281753
Bacteria.Proteobacteria.Betaproteobacteria	2.75986383	ND	3.257653555	0.013456498
Bacteria.Bacteroidetes.Flavobacteriia.Flavobacteriales._Weeksellaceae_	1.471727987			-
Bacteria.Proteobacteria.Alphaproteobacteria.Sphingomonadales.Sphingomonadaceae.Sphingomonas	1.387545005			-
Bacteria.Firmicutes.Clostridia.Clostridiales.Veillonellaceae	0.664759464			-
Bacteria.Bacteroidetes.Bacteroidia.Bacteroidales.Rikenellaceae	3.900317851	ND	3.442336038	0.041825607
Bacteria.Proteobacteria.Gammaproteobacteria.Enterobacteriales.Enterobacteriaceae.Serratia	1.41490987			-
Bacteria.Proteobacteria.Gammaproteobacteria.Pseudomonadales.Pseudomonadaceae	2.260157761			-
Bacteria.Proteobacteria.Alphaproteobacteria.Caulobacterales.Caulobacteraceae	1.199356068			-
Bacteria.Firmicutes.Clostridia.Clostridiales.Ruminococcaceae.Clostridium	2.657886817	T2DM-Rutin100	3.645288154	0.007137705
Bacteria.Proteobacteria.Gammaproteobacteria.Enterobacteriales.Enterobacteriaceae.Erwinia	4.118692525			-
Bacteria.Proteobacteria.Gammaproteobacteria.Pseudomonadales.Pseudomonadaceae.Pseudomonas	2.01102459			-
Bacteria.Firmicutes.Clostridia	5.830247932	T2DM-Rutin100	5.407933173	0.011279124
Bacteria.Actinobacteria.Actinobacteria.Actinomycetales.Cellulomonadaceae.Cellulomonas	1.596665808			-
Bacteria.Firmicutes.Clostridia.Clostridiales.Lachnospiraceae.Coprococcus	3.889628729			-
Bacteria.Verrucomicrobia.Verrucomicrobiae.Verrucomicrobiales.Verrucomicrobiaceae.Akkermansia	3.87102393	T2DM-Rutin200	3.595421748	0.008731092
Bacteria.Proteobacteria.Alphaproteobacteria.Sphingomonadales	1.502921224			-
Bacteria.Firmicutes.Clostridia.Clostridiales.Veillonellaceae.Dialister	1.126417811			-
Bacteria.Deferribacteres.Deferribacteres.Deferribacterales.Deferribacteraceae.Mucispirillum	4.210270812			-
Bacteria.Proteobacteria.Gammaproteobacteria.Pasteurellales.Pasteurellaceae	1.577783529			-
Bacteria.Proteobacteria.Alphaproteobacteria.Rhodospirillales.Rhodospirillaceae.Elstera	1.41490987			-
Bacteria.Verrucomicrobia.Verruco_5	2.807326354	T2DM-Rutin200	3.071068013	0.012218296
Bacteria.Proteobacteria.Betaproteobacteria.Neisseriales.Neisseriaceae	1.860901445			-
Bacteria.Firmicutes	2.776611992	T2DM	2.981453371	0.01919446
Bacteria.Proteobacteria.Gammaproteobacteria.Methylococcales	0.894439022			-
Bacteria.Proteobacteria.Alphaproteobacteria.Ellin329	1.111633455			-
Bacteria.Firmicutes.Erysipelotrichi.Erysipelotrichales.Erysipelotrichaceae.Clostridium	4.590505232	T2DM	4.294445824	0.006139697
Bacteria.Firmicutes.Clostridia.Clostridiales.Lachnospiraceae.Blautia	3.891431335	T2DM-Rutin100	3.629975045	0.029586497
Bacteria.Actinobacteria.Actinobacteria.Actinomycetales.Dermabacteraceae	1.311359639			-
Bacteria.Bacteroidetes.Bacteroidia.Bacteroidales._Odoribacteraceae_.Odoribacter	3.59330818			-
Bacteria.Firmicutes.Erysipelotrichi.Erysipelotrichales	4.773980228	T2DM	4.400253876	0.006801285
Bacteria.Spirochaetes.Spirochaetes.Spirochaetales.Spirochaetaceae	1.423281927			-
Bacteria.Firmicutes.Clostridia.Clostridiales.Clostridiaceae.Clostridium	2.927190818			-
Bacteria.Chloroflexi.Anaerolineae.SBR1031.SJA_101	0.894439022			-
Bacteria.Proteobacteria.Deltaproteobacteria.Desulfovibrionales.Desulfovibrionaceae	5.058423215	T2DM	4.734381406	0.01737505
Bacteria.Actinobacteria.Actinobacteria.Actinomycetales.Micrococcaceae	1.170696526			-
Bacteria.Bacteroidetes.Bacteroidia.Bacteroidales._Paraprevotellaceae_	1.799632738			-
Bacteria.Proteobacteria.Alphaproteobacteria.Caulobacterales	1.199356068			-
Bacteria.Firmicutes.Clostridia.Clostridiales.Peptococcaceae	3.110077682	T2DM	3.450157972	0.004142192
Bacteria.Proteobacteria.Alphaproteobacteria.Rhodospirillales.Rhodospirillaceae.Novispirillum	1.347961966			-
Bacteria.Proteobacteria.Gammaproteobacteria.Pasteurellales.Pasteurellaceae.Haemophilus	1.577783529			-
Bacteria.Firmicutes.Clostridia.Clostridiales.Lachnospiraceae	5.245916547	T2DM-Rutin100	4.827126742	0.008294558
Bacteria.Bacteroidetes.Bacteroidia.Bacteroidales.Porphyromonadaceae.Parabacteroides	4.209737895			-
Bacteria.Proteobacteria.Gammaproteobacteria.Alteromonadales	1.544975392			-
Bacteria.Proteobacteria.Deltaproteobacteria.Desulfuromonadales.Geobacteraceae	1.682934756			-
Bacteria.Firmicutes.Bacilli.Lactobacillales.Enterococcaceae.Enterococcus	4.369765052	T2DM	4.069863261	0.013167879
Bacteria._Thermi_.Deinococci.Thermales	1.268781967			-
Bacteria.Nitrospirae.Nitrospira.Nitrospirales	0.894439022			-
Bacteria.Bacteroidetes.Bacteroidia.Bacteroidales.Rikenellaceae.Alistipes	2.617307092			-
Bacteria.Proteobacteria.Betaproteobacteria.Hydrogenophilales.Hydrogenophilaceae	1.397134079			-
Bacteria.Actinobacteria.Actinobacteria.Actinomycetales.Micrococcaceae.Rothia	1.5527322			-
Bacteria.Firmicutes.Bacilli	2.779326597			-
Bacteria.Firmicutes.Bacilli.Lactobacillales.Enterococcaceae	2.503528012			-
Bacteria.Firmicutes.Bacilli.Bacillales.Staphylococcaceae.Jeotgalicoccus	1.347961966			-
Bacteria.Proteobacteria.Deltaproteobacteria.Desulfuromonadales	1.682934756			-
Bacteria.Chloroflexi.Anaerolineae	0.921679194			-
Bacteria.Proteobacteria.Betaproteobacteria.Burkholderiales.Comamonadaceae.Acidovorax	1.268781967			-
Bacteria.Bacteroidetes.Flavobacteriia	1.969384341			-
Bacteria.Proteobacteria.Gammaproteobacteria.Xanthomonadales.Xanthomonadaceae	1.243944405			-
Bacteria.Firmicutes.Bacilli.Bacillales.Bacillaceae.Bacillus	2.348088246			-
Bacteria.Cyanobacteria.Chloroplast	1.595260272			-
Bacteria.Proteobacteria.Gammaproteobacteria.Enterobacteriales	4.255216321	T2DM	3.964571762	0.041117871
Bacteria.Proteobacteria.Gammaproteobacteria.Enterobacteriales.Enterobacteriaceae	3.581526461			-
Bacteria.Firmicutes.Bacilli.Bacillales.Staphylococcaceae.Staphylococcus	4.637991228			-
Bacteria.Deferribacteres.Deferribacteres	4.210270812			-
Bacteria.Actinobacteria.Actinobacteria.Bifidobacteriales	2.313517536			-
Bacteria.TM7.TM7_3.CW040.F16	3.441908696			-
Bacteria.Firmicutes.Clostridia.Clostridiales.Veillonellaceae.Megasphaera	1.393968084			-
Bacteria.Firmicutes.Clostridia.Clostridiales.Veillonellaceae.Veillonella	1.760981767			-
Bacteria.Bacteroidetes._Saprospirae_	1.274015063			-
Bacteria.Bacteroidetes.Bacteroidia.Bacteroidales.Prevotellaceae	2.95343397	ND	3.693384572	0.005514975
Bacteria.Tenericutes	3.085057961			-
Bacteria.Proteobacteria.Gammaproteobacteria.Pseudomonadales	2.680937442			-
Bacteria.Actinobacteria.Coriobacteriia	4.891051907	T2DM-Rutin200	4.623206751	0.011238112
Bacteria.Proteobacteria.Deltaproteobacteria.Myxococcales	1.119005669			-
Bacteria.Firmicutes.Bacilli.Turicibacterales.Turicibacteraceae	1.472902652			-
Bacteria.Spirochaetes	2.3910036			-
Bacteria.Nitrospirae.Nitrospira.Nitrospirales._Leptospirillaceae_	0.894439022			-
Bacteria.Spirochaetes._Brachyspirae_._Brachyspirales_.Brachyspiraceae.Brachyspira	2.3910036			-
Bacteria.Bacteroidetes.Bacteroidia.Bacteroidales._Paraprevotellaceae_.YRC22	2.016969861			-
Bacteria.Proteobacteria.Deltaproteobacteria.Desulfovibrionales.Desulfovibrionaceae.Desulfovibrio	3.920824938			-
Bacteria.Spirochaetes.Spirochaetes	1.423281927			-
Bacteria.Proteobacteria.Betaproteobacteria.Burkholderiales.Burkholderiaceae.Burkholderia	2.482678536	T2DM-Rutin100	3.874608586	0.028989208
Bacteria.Verrucomicrobia.Verrucomicrobiae.Verrucomicrobiales	3.87102393	T2DM-Rutin200	3.595568101	0.008731092
Bacteria.Actinobacteria.Actinobacteria.Actinomycetales	1.643365019			-
Bacteria.Firmicutes.Bacilli.Gemellales.Gemellaceae	1.523738665			-
Bacteria.Bacteroidetes	5.865531185	ND	5.515215232	0.006682621
Bacteria.Proteobacteria.Betaproteobacteria.Burkholderiales.Comamonadaceae.Comamonas	1.596665808			-
Bacteria.Cyanobacteria.4C0d_2	3.470815781	ND	3.542005801	0.014280238
Bacteria.Tenericutes.Mollicutes.Anaeroplasmatales	2.632277058			-
Bacteria.Spirochaetes._Brachyspirae_	2.3910036			-
Bacteria.Firmicutes.Clostridia.Clostridiales._Mogibacteriaceae_	4.050029917	T2DM-Rutin100	3.623021157	0.010915263
Bacteria.Bacteroidetes.Sphingobacteriia.Sphingobacteriales	0.870841491			-
Bacteria.Proteobacteria.Gammaproteobacteria.Pseudomonadales.Moraxellaceae.Moraxella	1.647683351			-
Bacteria.Gemmatimonadetes	0.935541524			-
Bacteria.Firmicutes.Clostridia.Clostridiales.Lachnospiraceae.Dorea	4.967887721	T2DM-Rutin100	4.735291216	0.002943369
Bacteria.Firmicutes.Clostridia.Clostridiales	5.177913379	T2DM	4.731157761	0.03198763
Bacteria.Firmicutes.Bacilli.Lactobacillales.Leuconostocaceae.Weissella	2.728175157			-
Bacteria.Firmicutes.Clostridia.Clostridiales.Eubacteriaceae.Pseudoramibacter_Eubacterium	3.054146569			-
Bacteria.Proteobacteria.Epsilonproteobacteria.Campylobacterales.Helicobacteraceae.Helicobacter	4.33773232			-
Bacteria.Firmicutes.Clostridia.Clostridiales.Christensenellaceae	3.32403251	T2DM	3.217822883	0.008385723
Bacteria.Proteobacteria.Betaproteobacteria.Burkholderiales	2.123094967			-
Bacteria.Proteobacteria.Deltaproteobacteria	1.119005669			-
Bacteria.Firmicutes.Bacilli.Bacillales.Planococcaceae.Staphylococcus	2.524055824			-
Bacteria.Actinobacteria.Coriobacteriia.Coriobacteriales.Coriobacteriaceae.Adlercreutzia	3.355558404			-
Bacteria.Proteobacteria.Betaproteobacteria.Burkholderiales.Alcaligenaceae.Sutterella	4.589294652	ND	4.260415781	0.000946245
Bacteria.Firmicutes.Clostridia.Clostridiales.Ruminococcaceae.Anaerotruncus	3.204156896			-
Bacteria.Bacteroidetes.Bacteroidia.Bacteroidales.Porphyromonadaceae.Porphyromonas	1.333483548			-
Bacteria.Firmicutes.Clostridia.Clostridiales.Peptostreptococcaceae.Clostridium	1.80939876			-
Bacteria.Proteobacteria.Epsilonproteobacteria.Campylobacterales.Helicobacteraceae	3.802202297	T2DM-Rutin200	3.549166682	0.014580583
Bacteria.Firmicutes.Clostridia.Clostridiales.Lachnospiraceae.Ruminococcus	1.062351804			-
Bacteria.Actinobacteria.Actinobacteria.Bifidobacteriales.Bifidobacteriaceae	2.313517536			-
Bacteria.Bacteroidetes.Bacteroidia.Bacteroidales._Odoribacteraceae_	3.59330818			-
Bacteria.Actinobacteria.Actinobacteria.Actinomycetales.Brevibacteriaceae	1.515476441			-
Bacteria.Proteobacteria.Gammaproteobacteria.Enterobacteriales.Enterobacteriaceae.Klebsiella	2.947074668			-
Bacteria.Firmicutes.Bacilli.Lactobacillales.Enterococcaceae.Melissococcus	0.870841491			-
Bacteria.Proteobacteria.Betaproteobacteria.Burkholderiales.Comamonadaceae	1.498541771			-
Bacteria.Actinobacteria.Actinobacteria.Actinomycetales.Dermabacteraceae.Brachybacterium	1.311359639			-
Bacteria.Proteobacteria.Epsilonproteobacteria.Campylobacterales	4.559322399			-
Bacteria.Firmicutes.Bacilli.Lactobacillales.Streptococcaceae.Lactococcus	3.334049436			-
Bacteria.Actinobacteria.Actinobacteria.Bifidobacteriales.Bifidobacteriaceae.Bifidobacterium	2.313517536			-
Bacteria.Deferribacteres.Deferribacteres.Deferribacterales	4.210270812			-
Bacteria.Firmicutes.Clostridia.Clostridiales.Veillonellaceae.Megamonas	1.743897634			-
Bacteria.Proteobacteria.Gammaproteobacteria.Alteromonadales.Alteromonadaceae	1.544975392			-
Bacteria.Firmicutes.Bacilli.Gemellales	1.994605267			-
Bacteria.Acidobacteria.Acidobacteriia.Acidobacteriales	0.965788285			-
Bacteria.Actinobacteria.Actinobacteria.Actinomycetales.Nocardiaceae	1.171872071			-
Bacteria.Proteobacteria.Betaproteobacteria.Burkholderiales.Burkholderiaceae.Lautropia	1.217877			-
Bacteria.Firmicutes.Clostridia.Clostridiales.Clostridiaceae	3.307391067	T2DM	3.362488496	0.008734379
Bacteria.Actinobacteria.Coriobacteriia.Coriobacteriales.Coriobacteriaceae.Olsenella	3.405467741	T2DM-Rutin200	3.216770726	0.014092876
Bacteria.Acidobacteria.Acidobacteriia	0.965788285			-
Bacteria.Firmicutes.Clostridia.Clostridiales.Ruminococcaceae.Gemmiger	1.772756151			-
Bacteria.Proteobacteria.Gammaproteobacteria.Methylococcales.Methylococcaceae	0.894439022			-
Bacteria.Proteobacteria.Gammaproteobacteria.Enterobacteriales.Enterobacteriaceae.Shigella	1.052165851			-
Bacteria.Bacteroidetes.Flavobacteriia.Flavobacteriales.Flavobacteriaceae.Flavobacterium	0.965788285			-
Bacteria.Firmicutes.Clostridia.Clostridiales.Lachnospiraceae.Clostridium	3.625674966	ND	3.33353592	0.005533421
Bacteria.Bacteroidetes.Flavobacteriia.Flavobacteriales._Weeksellaceae_.Wautersiella	1.471727987			-
Bacteria.Firmicutes.Bacilli.Bacillales.Planococcaceae	3.227034791			-
Bacteria.Proteobacteria.Alphaproteobacteria.Rhodobacterales.Rhodobacteraceae.Phaeobacter	1.666953928			-
Bacteria.Bacteroidetes.Bacteroidia.Bacteroidales.Porphyromonadaceae	1.471243584			-
Bacteria.Proteobacteria.Gammaproteobacteria.Alteromonadales.Alteromonadaceae.Cellvibrio	1.544975392			-
Bacteria.Firmicutes.Erysipelotrichi.Erysipelotrichales.Erysipelotrichaceae	4.132812087	T2DM-Rutin100	3.735162161	0.04318477
Bacteria.Firmicutes.Erysipelotrichi	4.773980228	T2DM	4.400240768	0.006801285
Bacteria.Firmicutes.Bacilli.Lactobacillales.Lactobacillaceae	4.007714629			-
Bacteria.Actinobacteria.Coriobacteriia.Coriobacteriales.Coriobacteriaceae	4.869356614	T2DM-Rutin200	4.612713205	0.008855882
Bacteria.Proteobacteria.Betaproteobacteria.Hydrogenophilales.Hydrogenophilaceae.Thiobacillus	1.397134079			-
Bacteria.Firmicutes.Bacilli.Lactobacillales.Aerococcaceae	4.079148673			-
Bacteria.Bacteroidetes.Bacteroidia.Bacteroidales._Paraprevotellaceae_._Prevotella_	3.57900059			-
Bacteria.Firmicutes.Bacilli.Bacillales.Staphylococcaceae	0.870841491			-
Bacteria.Actinobacteria.Actinobacteria.Actinomycetales.Yaniellaceae.Yaniella	1.515476441			-
Bacteria.Actinobacteria	4.892261012	T2DM-Rutin200	4.622928906	0.011238112
