# Supplementary material for: Rutin alleviates colon lesions and regulates gut microbiota in diabetic mice
Source: Sci Rep. 2023 Mar 25;13:4897. doi: 10.1038/s41598-023-31647-z (PMC10039872; doi:10.1038/s41598-023-31647-z)
Supplement: Supplementary file 2 — Supplementary Tables. [file 41598_2023_31647_MOESM2_ESM.zip › Supplementary Tables/Supplementary Table 16.xls]

Supplementary table 16-Bacterial taxonomic profiling of gut microbiota at the order level in T2DM mice
Taxon	ND	T2DM	T2DM-Rutin100	T2DM-Rutin200
k__Bacteria;p__Firmicutes;c__Clostridia;o__Clostridiales	0.172256642	0.538359761	0.67678909	0.502283944
k__Bacteria;p__Bacteroidetes;c__Bacteroidia;o__Bacteroidales	0.733282579	0.088254752	0.151560695	0.217489237
k__Bacteria;p__Proteobacteria;c__Deltaproteobacteria;o__Desulfovibrionales	0.018754594	0.120413735	0.095387483	0.091121495
k__Bacteria;p__Firmicutes;c__Erysipelotrichi;o__Erysipelotrichales	0.009135777	0.059225034	0.028457419	0.025779691
k__Bacteria;p__Actinobacteria;c__Coriobacteriia;o__Coriobacteriales	0.002451958	0.019216633	0.009280164	0.078063635
k__Bacteria;p__Proteobacteria;c__Epsilonproteobacteria;o__Campylobacterales	0.003985089	0.036380342	0.012719206	0.032594771
k__Bacteria;p__Firmicutes;c__Bacilli;o__Lactobacillales	0.002163184	0.047521789	0.008873254	0.011283209
k__Bacteria;p__Proteobacteria;c__Betaproteobacteria;o__Burkholderiales	0.038926809	0.003223774	0.003274966	0.00870524
k__Bacteria;p__Firmicutes;c__Bacilli;o__Bacillales	0.000462039	0.04741678	0.004220046	0.001113095
k__Bacteria;p__Deferribacteres;c__Deferribacteres;o__Deferribacterales	0.002803738	0.016082117	0.00135199	0.014317967
k__Bacteria;p__Proteobacteria;c__Gammaproteobacteria;o__Enterobacteriales	0.000252021	0.017804263	0.00070881	0.003507298
k__Bacteria;p__Verrucomicrobia;c__Verrucomicrobiae;o__Verrucomicrobiales	8.40E-05	0.000813819	0.00199517	0.007518639
k__Bacteria;p__unclassified_Bacteria;c__unclassified_Bacteria;o__unclassified_Bacteria	0.002640974	0.001034338	0.001174787	0.002105429
k__Bacteria;p__Proteobacteria;c__Alphaproteobacteria;o__RF32	0.00388008	0.000378032	0.00023627	0.000136512
k__Bacteria;p__Cyanobacteria;c__4C0d-2;o__YS2	0.002882495	0.000309776	1.97E-05	3.15E-05
k__Bacteria;p__unidentified_Bacteria;c__unidentified_Bacteria;o__unidentified_Bacteria	0.000803318	0.000672057	0.00040691	0.001118345
k__Bacteria;p__TM7;c__TM7-3;o__CW040	0.002714481	0	0	0
k__Bacteria;p__Tenericutes;c__Mollicutes;o__RF39	0.000278274	0.000267773	0.001161661	0.000420036
k__Bacteria;p__Firmicutes;c__unclassified_Firmicutes;o__unclassified_Firmicutes	0	0.000603801	0.000518482	0.000330778
k__Bacteria;p__Proteobacteria;c__Gammaproteobacteria;o__Pseudomonadales	0.00011551	0.000378032	0.000531608	0.000273023
k__Bacteria;p__Verrucomicrobia;c__Verruco-5;o__WCHB1-41	0	6.83E-05	0.00055786	0.000666807
k__Bacteria;p__Proteobacteria;c__Betaproteobacteria;o__unclassified_Betaproteobacteria	0.000551297	5.25E-06	0	0.00023102
k__Bacteria;p__Firmicutes;c__Bacilli;o__unclassified_Bacilli	0	0.000572299	0	1.58E-05
k__Bacteria;p__Bacteroidetes;c__Sphingobacteriia;o__Sphingobacteriales	0.000430537	1.05E-05	0	0
k__Bacteria;p__Actinobacteria;c__Actinobacteria;o__Bifidobacteriales	0.000199517	8.40E-05	7.22E-05	5.78E-05
k__Bacteria;p__Tenericutes;c__Mollicutes;o__Anaeroplasmatales	0.000409535	0	0	0
k__Bacteria;p__Proteobacteria;c__Gammaproteobacteria;o__unidentified_Gammaproteobacteria	0	0.00011551	7.88E-05	0.000178515
k__Bacteria;p__Actinobacteria;c__Actinobacteria;o__Actinomycetales	2.10E-05	9.45E-05	0.000137824	0.00011551
k__Bacteria;p__Spirochaetes;c__[Brachyspirae];o__[Brachyspirales]	0	0.000257272	0	8.40E-05
k__Bacteria;p__Firmicutes;c__Bacilli;o__Gemellales	4.20E-05	0	9.84E-05	8.93E-05
k__Bacteria;p__Proteobacteria;c__Alphaproteobacteria;o__unidentified_Alphaproteobacteria	8.93E-05	3.68E-05	1.31E-05	2.63E-05
k__Bacteria;p__Proteobacteria;c__Gammaproteobacteria;o__unclassified_Gammaproteobacteria	0	3.15E-05	7.22E-05	5.78E-05
k__Bacteria;p__Proteobacteria;c__Alphaproteobacteria;o__Rhodobacterales	3.68E-05	0	3.94E-05	5.78E-05
k__Bacteria;p__Proteobacteria;c__Betaproteobacteria;o__Neisseriales	8.40E-05	3.68E-05	0	0
k__Bacteria;p__Proteobacteria;c__unclassified_Proteobacteria;o__unclassified_Proteobacteria	3.68E-05	5.25E-05	6.56E-06	1.58E-05
k__Bacteria;p__Bacteroidetes;c__Flavobacteriia;o__Flavobacteriales	5.25E-06	0	0.000105009	0
k__Bacteria;p__Proteobacteria;c__Alphaproteobacteria;o__Rhizobiales	6.30E-05	1.58E-05	2.63E-05	0
k__Bacteria;p__Proteobacteria;c__Alphaproteobacteria;o__Rhodospirillales	0	6.83E-05	1.31E-05	0
k__Bacteria;p__Proteobacteria;c__Alphaproteobacteria;o__Rickettsiales	6.83E-05	0	0	0
k__Bacteria;p__Proteobacteria;c__Gammaproteobacteria;o__Pasteurellales	4.20E-05	2.63E-05	0	0
k__Bacteria;p__Proteobacteria;c__Deltaproteobacteria;o__Desulfuromonadales	0	0	1.31E-05	4.73E-05
k__Bacteria;p__Proteobacteria;c__Alphaproteobacteria;o__Sphingomonadales	0	2.63E-05	1.97E-05	0
k__Bacteria;p__Firmicutes;c__Bacilli;o__Turicibacterales	0	4.20E-05	0	0
k__Bacteria;p__Cyanobacteria;c__Chloroplast;o__Streptophyta	0	0	0	3.68E-05
k__Bacteria;p__Proteobacteria;c__Gammaproteobacteria;o__Alteromonadales	0	0	0	3.68E-05
k__Bacteria;p__Proteobacteria;c__Deltaproteobacteria;o__Myxococcales	0	0	1.31E-05	1.58E-05
k__Bacteria;p__Proteobacteria;c__Alphaproteobacteria;o__unclassified_Alphaproteobacteria	2.10E-05	0	6.56E-06	0
k__Bacteria;p__Proteobacteria;c__Deltaproteobacteria;o__unclassified_Deltaproteobacteria	1.05E-05	0	6.56E-06	1.05E-05
k__Bacteria;p__Spirochaetes;c__Spirochaetes;o__Spirochaetales	0	0	0	2.63E-05
k__Bacteria;p__Proteobacteria;c__Betaproteobacteria;o__Hydrogenophilales	0	0	1.31E-05	1.05E-05
k__Bacteria;p__Bacteroidetes;c__[Saprospirae];o__[Saprospirales]	1.05E-05	1.05E-05	0	0
k__Bacteria;p__[Thermi];c__Deinococci;o__Thermales	0	2.10E-05	0	0
k__Bacteria;p__Proteobacteria;c__Gammaproteobacteria;o__Xanthomonadales	0	0	0	2.10E-05
k__Bacteria;p__Proteobacteria;c__Alphaproteobacteria;o__Caulobacterales	0	0	1.97E-05	0
k__Bacteria;p__Acidobacteria;c__Acidobacteriia;o__Acidobacteriales	0	0	1.31E-05	0
k__Bacteria;p__Chloroflexi;c__Anaerolineae;o__SBR1031	0	1.05E-05	0	0
k__Bacteria;p__Cyanobacteria;c__unidentified_Cyanobacteria;o__unidentified_Cyanobacteria	0	1.05E-05	0	0
k__Bacteria;p__Nitrospirae;c__Nitrospira;o__Nitrospirales	0	1.05E-05	0	0
k__Bacteria;p__Proteobacteria;c__Alphaproteobacteria;o__Ellin329	0	1.05E-05	0	0
k__Bacteria;p__Proteobacteria;c__Betaproteobacteria;o__unidentified_Betaproteobacteria	0	1.05E-05	0	0
k__Bacteria;p__Proteobacteria;c__Gammaproteobacteria;o__Methylococcales	0	1.05E-05	0	0
k__Bacteria;p__Proteobacteria;c__Betaproteobacteria;o__Rhodocyclales	0	0	6.56E-06	0
k__Bacteria;p__Chloroflexi;c__Anaerolineae;o__SHA-20	5.25E-06	0	0	0
k__Bacteria;p__Gemmatimonadetes;c__Gemm-1;o__unidentified_Gemm-1	0	5.25E-06	0	0
k__Bacteria;p__Proteobacteria;c__Deltaproteobacteria;o__unidentified_Deltaproteobacteria	0	0	0	5.25E-06
