# Supplementary material for: Rutin alleviates colon lesions and regulates gut microbiota in diabetic mice
Source: Sci Rep. 2023 Mar 25;13:4897. doi: 10.1038/s41598-023-31647-z (PMC10039872; doi:10.1038/s41598-023-31647-z)
Supplement: Supplementary file 2 — Supplementary Tables. [file 41598_2023_31647_MOESM2_ESM.zip › Supplementary Tables/Supplementary Table 2.xlsx]

## Sheet: Sheet1
Figure 2：Effects of rutin on blood glucose and blood lipid in HFD/STZ-induced diabetic mice.
Measurement Indicators		ND						T2DM						T2DM-Rutin100						T2DM-Rutin200
Blood Glucose		4.4	4.9	5.5	4.6	6.3		25.2	22.4	22.4	20.2	21.2		10	8.7	12.1	15.4	9.7		10.96	9.4	8.5	7.7	9.4
Body weight		22.7	22.7	25.9	24.1	21		17.8	17.6	16.3	17.9	19.7		23.7	26.7	24	27.2	20.3		26.5	24.7	22.5	23.9	24.1
Serum TC		3.15511	2.31166	3.18634	3.7174			6.70069	6.65384	7.70033	6.65384	7.66909		5.1	5.20124	4.56085	3.98293	3.98293		4.17036	4.92009	2.93643	4.82009	3.93643
Serum TG		0.536957	0.6	0.736957	0.877329	0.842236		1.69149	1.95118	1.23528	1.23528	1.9		1.1	1.13702	1.3195	0.891366	1.8		0.708882	0.7	0.905404	0.596584	0.8
Serum LDL-C		0.918797	0.758424	0.828587	0.878703			0.798517	3.7	3.43465	6.53185	4.97824		5.3	2.3822	1.27964	1.27964	2.15166		2.84327	1.44001	1.47008	1	1.2
Serum HDL-C		6.83277	4.53841	5.5	3.53841	3.21813		2.532	1.23	1.53181	1.45	1.4		2	3.30964	2.76058	3.72143	3.9		3.90445	5.41437	5.09408	2.98935	2.9436
Serum TNF-a		19.2547	18.1045	18.734	18.0477	18.0477		22.5442	22.9762	24.5437	23.5361	21		20.966	18.3897	19.371	23.2244	19.371		22.9762	17.0904	15.715	18.3897	16.715
Serum IL-6		6.54101	65.4599	13.7103	35	47		140	76.1704	133.869	189.418	89		19.8112	17.9689	55.5582	35.1802	28.9		52.1759	23.1535	34.7	8.91237	21.8
Serum insulin		30.5564	30.0148	26.5278	25.8	30.9		39.3689	38.8415	51.5139	46.6617	40.8		32.4454	32.1762	34.0561	36.7	35.9		34.5913	33.7882	34.3238	32.1	34.9
