# Supplementary material for: Rutin alleviates colon lesions and regulates gut microbiota in diabetic mice
Source: Sci Rep. 2023 Mar 25;13:4897. doi: 10.1038/s41598-023-31647-z (PMC10039872; doi:10.1038/s41598-023-31647-z)
Supplement: Supplementary file 2 — Supplementary Tables. [file 41598_2023_31647_MOESM2_ESM.zip › Supplementary Tables/Supplementary Table 3.xlsx]

## Sheet: Sheet1
Supplementary table 3. Histopathological scores of colon tissues in T1DM mice using H&E staining.
		ND					T1DM					T1DM-Rutin100					T1DM-Rutin200
		0.2	0.4	0.6	0	0	13	16	18	16	16	10	8	8	8	8	5	5	6	5	6
		ND					T2DM					T2DM-Rutin100					T2DM-Rutin200
		0.5	0.6	0.4	0.6	0.4	14	17	12	12	14	10	8	8	8	8	6	7	6	7	6
