# Supplementary material for: Rutin alleviates colon lesions and regulates gut microbiota in diabetic mice
Source: Sci Rep. 2023 Mar 25;13:4897. doi: 10.1038/s41598-023-31647-z (PMC10039872; doi:10.1038/s41598-023-31647-z)
Supplement: Supplementary file 2 — Supplementary Tables. [file 41598_2023_31647_MOESM2_ESM.zip › Supplementary Tables/Supplementary Table 4.xlsx]

## Sheet: Sheet1
Supplementary table 4. The Chao 1 index in the α-diversity analysis in T1DM mice.
	ND						T1DM						T1DM-Rutin100						T1DM-Rutin200
	4969.98	4022.09	3847.63	4187.31	4052.9		3205.47	2576.08	2780.18	2733.18	1094.61		3973.75	5291.76	2919.56	2706	2819.56		2748.01	5341.45	3958.05	3858.05	4874.55
