# Supplementary material for: Rutin alleviates colon lesions and regulates gut microbiota in diabetic mice
Source: Sci Rep. 2023 Mar 25;13:4897. doi: 10.1038/s41598-023-31647-z (PMC10039872; doi:10.1038/s41598-023-31647-z)
Supplement: Supplementary file 2 — Supplementary Tables. [file 41598_2023_31647_MOESM2_ESM.zip › Supplementary Tables/Supplementary Table 5.xlsx]

## Sheet: Sheet1
Figure S2-Simpson and Shannon indexes in T1DM mice
Figure S2A-Simpson index
	ND						T1DM						T1DM-Rutin100						T1DM-Rutin200
	0.964001	0.976287	0.982888	0.986622	0.990679		0.966912	0.982611	0.989328	0.97953	0.936425		0.990651	0.953487	0.982286	0.811087	0.982003		0.983075	0.992367	0.961367	0.78413	0.993404
Figure S2B-Shannon index
	ND						T1DM						T1DM-Rutin100						T1DM-Rutin200
	8.46745	8.2005	9.01884	9.24026	9.26982		7.69448	7.59543	7.59543	6.15233	6.15233		8.90006	8.37788	8.0482	8.6482	8.1482		7.71798	9.17658	9.37658	9.16658	9.35177
