# Supplementary material for: Rutin alleviates colon lesions and regulates gut microbiota in diabetic mice
Source: Sci Rep. 2023 Mar 25;13:4897. doi: 10.1038/s41598-023-31647-z (PMC10039872; doi:10.1038/s41598-023-31647-z)
Supplement: Supplementary file 2 — Supplementary Tables. [file 41598_2023_31647_MOESM2_ESM.zip › Supplementary Tables/Supplementary Table 6.xlsx]

## Sheet: Sheet1
Supplementary table 6-The stucture of gut microbiota in T1DM mice.
	ND-1	ND-2	ND-3	ND-4	ND-5	T1DM-1	T1DM-2	T1DM-3	T1DM-4	T1DM-5	T1DM-Rutin100-1	T1DM-Rutin100-2	T1DM-Rutin100-3	T1DM-Rutin100-4	T1DM-Rutin100-5	T1DM-Rutin200-1	T1DM-Rutin200-2	T1DM-Rutin200-3	T1DM-Rutin200-4	T1DM-Rutin200-5
ND-1	0	0.648373	0.686893	0.637379	0.611654	0.852635	0.759763	0.775066	0.764559	0.86009	0.739341	0.775582	0.72711	0.769506	0.772756	0.725154	0.735563	0.721701	0.729881	0.748713
ND-2	0.648373	0	0.638888	0.546168	0.61758	0.840515	0.737883	0.751796	0.740368	0.857024	0.73309	0.751226	0.715849	0.773025	0.767011	0.714107	0.708972	0.718104	0.711776	0.733734
ND-3	0.686893	0.638888	0	0.642495	0.673073	0.83995	0.725412	0.747536	0.731841	0.844997	0.701025	0.718919	0.685885	0.735604	0.74055	0.696871	0.713702	0.701898	0.715454	0.736638
ND-4	0.637379	0.546168	0.642495	0	0.593546	0.84575	0.757473	0.7766	0.75736	0.85051	0.736579	0.745077	0.722833	0.770745	0.772321	0.720436	0.73471	0.727431	0.735861	0.756011
ND-5	0.611654	0.61758	0.673073	0.593546	0	0.838177	0.746014	0.765712	0.755563	0.857962	0.723276	0.760991	0.723633	0.769323	0.772075	0.712823	0.720806	0.710916	0.723788	0.742062
T1DM-1	0.852635	0.840515	0.83995	0.84575	0.838177	0	0.773078	0.778337	0.776326	0.770064	0.818529	0.824247	0.827291	0.805939	0.785866	0.817857	0.824602	0.829248	0.822193	0.826925
T1DM-2	0.759763	0.737883	0.725412	0.757473	0.746014	0.773078	0	0.520481	0.508439	0.767168	0.668843	0.723281	0.69189	0.687843	0.688193	0.723467	0.731614	0.725154	0.712042	0.739044
T1DM-3	0.775066	0.751796	0.747536	0.7766	0.765712	0.778337	0.520481	0	0.516717	0.766302	0.686696	0.728863	0.704286	0.697911	0.700927	0.746172	0.743432	0.741283	0.723038	0.749936
T1DM-4	0.764559	0.740368	0.731841	0.75736	0.755563	0.776326	0.508439	0.516717	0	0.776648	0.676087	0.727309	0.684786	0.697136	0.689712	0.728609	0.734713	0.726045	0.717799	0.743581
T1DM-5	0.86009	0.857024	0.844997	0.85051	0.857962	0.770064	0.767168	0.766302	0.776648	0	0.808169	0.796759	0.827516	0.747749	0.771174	0.853838	0.865763	0.859527	0.855966	0.864567
T1DM-Rutin100-1	0.739341	0.73309	0.701025	0.736579	0.723276	0.818529	0.668843	0.686696	0.676087	0.808169	0	0.640245	0.580332	0.612252	0.628666	0.708846	0.716364	0.69245	0.690309	0.723292
T1DM-Rutin100-2	0.775582	0.751226	0.718919	0.745077	0.760991	0.824247	0.723281	0.728863	0.727309	0.796759	0.640245	0	0.598736	0.64151	0.717608	0.746798	0.76004	0.74583	0.751703	0.764684
T1DM-Rutin100-3	0.72711	0.715849	0.685885	0.722833	0.723633	0.827291	0.69189	0.704286	0.684786	0.827516	0.580332	0.598736	0	0.671153	0.699175	0.702916	0.697667	0.703561	0.680143	0.711916
T1DM-Rutin100-4	0.769506	0.773025	0.735604	0.770745	0.769323	0.805939	0.687843	0.697911	0.697136	0.747749	0.612252	0.64151	0.671153	0	0.639611	0.742731	0.76138	0.750309	0.73949	0.765579
T1DM-Rutin100-5	0.772756	0.767011	0.74055	0.772321	0.772075	0.785866	0.688193	0.700927	0.689712	0.771174	0.628666	0.717608	0.699175	0.639611	0	0.747711	0.751041	0.737017	0.717159	0.757488
T1DM-Rutin200-1	0.725154	0.714107	0.696871	0.720436	0.712823	0.817857	0.723467	0.746172	0.728609	0.853838	0.708846	0.746798	0.702916	0.742731	0.747711	0	0.584968	0.620953	0.630682	0.618371
T1DM-Rutin200-2	0.735563	0.708972	0.713702	0.73471	0.720806	0.824602	0.731614	0.743432	0.734713	0.865763	0.716364	0.76004	0.697667	0.76138	0.751041	0.584968	0	0.611463	0.613296	0.56049
T1DM-Rutin200-3	0.721701	0.718104	0.701898	0.727431	0.710916	0.829248	0.725154	0.741283	0.726045	0.859527	0.69245	0.74583	0.703561	0.750309	0.737017	0.620953	0.611463	0	0.609805	0.628026
T1DM-Rutin200-4	0.729881	0.711776	0.715454	0.735861	0.723788	0.822193	0.712042	0.723038	0.717799	0.855966	0.690309	0.751703	0.680143	0.73949	0.717159	0.630682	0.613296	0.609805	0	0.63648
T1DM-Rutin200-5	0.748713	0.733734	0.736638	0.756011	0.742062	0.826925	0.739044	0.749936	0.743581	0.864567	0.723292	0.764684	0.711916	0.765579	0.757488	0.618371	0.56049	0.628026	0.63648	0
