# Supplementary material for: Rutin alleviates colon lesions and regulates gut microbiota in diabetic mice
Source: Sci Rep. 2023 Mar 25;13:4897. doi: 10.1038/s41598-023-31647-z (PMC10039872; doi:10.1038/s41598-023-31647-z)
Supplement: Supplementary file 2 — Supplementary Tables. [file 41598_2023_31647_MOESM2_ESM.zip › Supplementary Tables/Supplementary Table 7.xlsx]

## Sheet: Sheet1
	Supplementary table 7. The Chao 1 index in T2DM mice.
	ND						T2DM						T2DM-Rutin100						T2DM-Rutin200
	3449.2	3812.43	3789.05	3364.91	3269.67		1998	2564.48	2158.83	2497.49	1990.18		2840.72	2359.33	2593.85	2370.33	2508.85			3801.27	2663.68	2964.08	2763.68	2975.08
