# Supplementary material for: Rutin alleviates colon lesions and regulates gut microbiota in diabetic mice
Source: Sci Rep. 2023 Mar 25;13:4897. doi: 10.1038/s41598-023-31647-z (PMC10039872; doi:10.1038/s41598-023-31647-z)
Supplement: Supplementary file 2 — Supplementary Tables. [file 41598_2023_31647_MOESM2_ESM.zip › Supplementary Tables/Supplementary Table 8.xlsx]

## Sheet: Sheet2
Supplementary table 8-Simpson and Shannon indexes in T2DM mice
Figure S4A-Simpson index
	ND						T2DM						T2DM-Rutin100						T2DM-Rutin200
	0.982914	0.98687	0.990677	0.991137	0.984969		0.978542	0.986029	0.971855	0.986522	0.954285		0.986294	0.966105	0.983986	0.970131	0.970131		0.938616	0.983541	0.982805	0.983921	0.946852
Figure S4B-Shannon index
	ND						T2DM						T2DM-Rutin100						T2DM-Rutin200
	8.97649	9.23588	9.25612	9.26637	8.70526		7.2	8.02	7.38045	8.02318	6.53709		8.26627	7.39549	8.06351	7.12531	7.13		6.82841	8.53956	8.05593	8.34126	8.06
