# Supplementary material for: Rutin alleviates colon lesions and regulates gut microbiota in diabetic mice
Source: Sci Rep. 2023 Mar 25;13:4897. doi: 10.1038/s41598-023-31647-z (PMC10039872; doi:10.1038/s41598-023-31647-z)
Supplement: Supplementary file 2 — Supplementary Tables. [file 41598_2023_31647_MOESM2_ESM.zip › Supplementary Tables/Supplementary Table 9.xlsx]

## Sheet: Sheet1
Supplementary table 9-β-diversity analysis revealed that the stucture of gut microbiota in T2DM mice.
ND-1	ND-2	ND-3	ND-4	ND-5	T2DM-1	T2DM-2	T2DM-3	T2DM-4	T2DM-5	T2DM-Rutin100-1	T2DM-Rutin100-2	T2DM-Rutin100-3	T2DM-Rutin100-4	T2DM-Rutin100-5	T2DM-Rutin200-1	T2DM-Rutin200-2	T2DM-Rutin200-3	T2DM-Rutin200-4	T2DM-Rutin200-5
ND-1	0	0.499011	0.558067	0.548994	0.553183	0.812306	0.80326	0.827397	0.817098	0.827255	0.800566	0.801491	0.808012	0.84553	0.807961	0.810024	0.823532	0.807484	0.83527	0.80334
ND-2	0.499011	0	0.549345	0.544971	0.569386	0.797124	0.78902	0.809401	0.800333	0.818338	0.792529	0.790988	0.799232	0.766241	0.798216	0.797882	0.814724	0.79842	0.82223	0.794358
ND-3	0.558067	0.549345	0	0.532647	0.532048	0.815895	0.814819	0.829853	0.81527	0.836354	0.806157	0.80963	0.815449	0.832577	0.813398	0.80947	0.823199	0.808042	0.838078	0.810266
ND-4	0.548994	0.544971	0.532647	0	0.527104	0.792376	0.79867	0.79915	0.802927	0.819166	0.797677	0.795793	0.805716	0.79503	0.810414	0.804632	0.818755	0.807916	0.819615	0.797027
ND-5	0.553183	0.569386	0.532048	0.527104	0	0.830163	0.829035	0.838771	0.832459	0.838735	0.819487	0.809727	0.826118	0.928017	0.81752	0.813163	0.835016	0.813845	0.851424	0.817484
T2DM-1	0.812306	0.797124	0.815895	0.792376	0.830163	0	0.538047	0.534899	0.603622	0.680208	0.628603	0.64104	0.638744	0.509791	0.692699	0.696345	0.625146	0.689235	0.608884	0.679789
T2DM-2	0.80326	0.78902	0.814819	0.79867	0.829035	0.538047	0	0.531186	0.55365	0.650702	0.578778	0.616994	0.584686	0.355958	0.640467	0.648106	0.592353	0.639378	0.626093	0.633621
T2DM-3	0.827397	0.809401	0.829853	0.79915	0.838771	0.534899	0.531186	0	0.565478	0.630512	0.617533	0.624083	0.613316	0.539038	0.663928	0.68024	0.632417	0.672643	0.612739	0.649502
T2DM-4	0.817098	0.800333	0.81527	0.802927	0.832459	0.603622	0.55365	0.565478	0	0.672833	0.617543	0.628553	0.609262	0.566602	0.657808	0.639811	0.603539	0.654072	0.645435	0.659305
T2DM-5	0.827255	0.818338	0.836354	0.819166	0.838735	0.680208	0.650702	0.630512	0.672833	0	0.696391	0.690623	0.681095	0.507047	0.678762	0.696491	0.70041	0.738522	0.709543	0.683509
T2DM-Rutin100-1	0.800566	0.792529	0.806157	0.797677	0.819487	0.628603	0.578778	0.617533	0.617543	0.696391	0	0.596877	0.535606	0.556832	0.63349	0.618074	0.595577	0.593859	0.626843	0.638795
T2DM-Rutin100-2	0.801491	0.790988	0.80963	0.795793	0.809727	0.64104	0.616994	0.624083	0.628553	0.690623	0.596877	0	0.595672	0.554951	0.52736	0.618883	0.55327	0.640662	0.612572	0.658289
T2DM-Rutin100-3	0.808012	0.799232	0.815449	0.805716	0.826118	0.638744	0.584686	0.613316	0.609262	0.681095	0.535606	0.595672	0	0.535606	0.626183	0.632647	0.593897	0.60841	0.638534	0.630403
T2DM-Rutin100-4	0.807961	0.798216	0.813398	0.810414	0.81752	0.692699	0.640467	0.663928	0.657808	0.678762	0.63349	0.52736	0.626183	0	0.517455	0.563143	0.600961	0.680338	0.659756	0.685252
T2DM-Rutin100-5	0.84553	0.766241	0.832577	0.79503	0.928017	0.509791	0.355958	0.539038	0.42161	0.794052	0.40965	0.395494	0.345653	0.350387	0	0.631099	0.412422	0.4733	0.442641	0.459732
T2DM-Rutin200-1	0.810024	0.797882	0.80947	0.804632	0.813163	0.696345	0.648106	0.68024	0.639811	0.696491	0.618074	0.618883	0.632647	0.617907	0.563143	0	0.585239	0.650026	0.669592	0.672627
T2DM-Rutin200-2	0.823532	0.814724	0.823199	0.818755	0.835016	0.625146	0.592353	0.632417	0.603539	0.70041	0.595577	0.55327	0.593897	0.625163	0.600961	0.585239	0	0.644916	0.571938	0.658241
T2DM-Rutin200-3	0.807484	0.79842	0.808042	0.807916	0.813845	0.689235	0.639378	0.672643	0.654072	0.738522	0.593859	0.640662	0.60841	0.61154	0.680338	0.650026	0.644916	0	0.688511	0.592109
T2DM-Rutin200-4	0.83527	0.82223	0.838078	0.819615	0.851424	0.608884	0.626093	0.612739	0.645435	0.709543	0.626843	0.612572	0.638534	0.666771	0.659756	0.669592	0.571938	0.688511	0	0.679333
T2DM-Rutin200-5	0.80334	0.794358	0.810266	0.797027	0.817484	0.679789	0.633621	0.649502	0.659305	0.683509	0.638795	0.658289	0.630403	0.659527	0.685252	0.672627	0.658241	0.592109	0.679333	0
